# Supplementary material for: Potential functions of the shared bacterial taxa in the citrus leaf midribs determine the symptoms of Huanglongbing
Source: Front Plant Sci. 2023 Nov 14;14:1270929. doi: 10.3389/fpls.2023.1270929 (PMC10682189; doi:10.3389/fpls.2023.1270929)
Supplement: Supplementary file 2 [file DataSheet_2.xlsx]

## Sheet: Table S1
Supplementary Table 1. qPCR test results of CLas and grouping in the Gonggan midrib. A: infected group; H: healthy group.
Number	CT value	Grouping
EAZT1	25.6125	A
EAZT2	22.9978	A
EAZT3	25.1739	A
EAZT5	26.1558	A
EAZT6	29.7919	A
EADQ2	32.827	A
EADQ3	23.8608	A
EADQ4	23.9407	A
EADQ5	33.767	A
EADQ6	23.1885	A
EADQ7	27.0534	A
EAWS2	24.6521	A
EAWS3	26.1829	A
EAWS5	24.3108	A
EAWS6	25.0832	A
EAWS7	24.2778	A
EAWS8	24.1577	A
EHZT4	33.9271	A
EHFX3	33.9853	A
EHFX4	24.5688	A
EHDX1	27.775	A
EHDX2	30.9308	A
EHDX3	32.5739	A
EHST4	25.5631	A
EHDT2	27.4745	A
EHDQ1	33.514	A
EHDQ3	29.8758	A
EHDQ4	32.278	A
EHWS1	24.7616	A
EHWS2	26.7738	A					s
EHCJ1	25.5127	A
EHCJ3	31.2335	A
EHCK1	33.2945	A
EHCK2	31.0193	A
EHCK3	24.1482	A
EHCK4	31.7188	A
EAZT4	36.3908	H
EADQ1	36.8314	H
EAWS1	38.0291	H
EAWS4	36.4103	H
EHZT1	34.0676	H
EHZT2	34.1868	H
EHZT3	34.5843	H
EHFX1	35.7527	H
EHFX2	36.6178	H
EHDX4	34.8325	H
EHST1	36.8795	H
EHST2	35.657	H
EHST3	36.1208	H
EHDT1	36.6078	H
EHDT3	35.5814	H
EHDT4	35.8477	H
EHDQ2	36.0437	H
EHHK1	36.9888	H
EHHK2	35.268	H
EHHK3	36.9822	H
EHHK4	35.6927	H
EHWS3	35.2873	H
EHWS4	34.5909	H
EHCJ2	35.0752	H
EHCJ4	34.7183	H

## Sheet: Table S2
Supplementary Table 2. Relative abundance of the top 30 genera in bacterial communities in the citrus midribs
Taxonomy	OTU ID	RA	SUM（TOP30）
Pseudomonas	OTU_4	0.394067
Erwinia	OTU_3	0.268299
Pantoea	OTU_5	0.255818
Escherichia-Shigella	OTU_450	0.0322134
Bacillus	OTU_9	0.00394507
Corynebacterium	OTU_8	0.0031187
Streptomyces	OTU_26	0.00299144
Romboutsia	OTU_15	0.00250554
Bradyrhizobium	OTU_24	0.00227912
Allorhizobium-Neorhizobium-Pararhizobium-Rhizobium	OTU_18	0.00218326
Candidatus_Liberibacter	OTU_10	0.00195022
Jeotgalibaca	OTU_21	0.00144118
Paeniclostridium	OTU_12	0.00131723
Facklamia	OTU_25	0.00113377
Acidibacter	OTU_42	0.000988333
Haliangium	OTU_45	0.000975112
Curtobacterium	OTU_19	0.000938751
Atopostipes	OTU_32	0.000905697
Amycolatopsis	OTU_28	0.000892475
Xanthomonas	OTU_20	0.000882559
Psychrobacter	OTU_22	0.000790006
Dongia	OTU_51	0.000753646
Acinetobacter	OTU_17	0.00071398
Rhizobacter	OTU_35	0.000712327
Mycobacterium	OTU_76	0.000709022
Sphingomonas	OTU_50	0.000644565
Rhodococcus	OTU_23	0.00055697
Microbacterium	OTU_226	0.000509041
Planomicrobium	OTU_58	0.000500778
Actinoallomurus	OTU_33	0.000459459	0.985196

## Sheet: Table S3
Supplementary Table 3. Relative abundance of healthy and infected citrus midribs bacterial communities at the genus level
Taxonomy	A RA	H RA
Pseudomonas	0.133792	0.532674
Erwinia	0.0706299	0.373566
Pantoea	0.660101	0.040521
Escherichia-Shigella	0.000646846	0.0490238
Bacillus	0.00702969	0.00230238
Corynebacterium	0.00897499	0
Streptomyces	0.00858498	1.26644e-05
Romboutsia	0.00720567	2.53288e-06
Bradyrhizobium	0.00655883	0
Allorhizobium-Neorhizobium-Pararhizobium-Rhizobium	0.00627821	2.53288e-06
Candidatus_Liberibacter	0.00527465	0.000179834
Jeotgalibaca	0.00414267	2.53288e-06
Paeniclostridium	0.00379071	0
Facklamia	0.00326277	0
Acidibacter	0.00284422	0
Haliangium	0.00280617	0
Curtobacterium	0.00228299	0.000222893
Atopostipes	0.00260641	0
Amycolatopsis	0.00256836	0
Xanthomonas	0.00253507	2.53288e-06
Psychrobacter	0.00227347	0
Dongia	0.00216408	2.53288e-06
Acinetobacter	0.00205469	0
Rhizobacter	0.00204517	2.53288e-06
Mycobacterium	0.00185968	9.62493e-05
Sphingomonas	0.00184541	5.06575e-06
Rhodococcus	0.00159333	5.06575e-06
Microbacterium	0.00139357	3.79932e-05
Planomicrobium	0.00143638	2.53288e-06
Actinoallomurus	0.00132223	0
Aerococcus	0.00131747	0
Paenarthrobacter	0.000532697	0.000364734
Dokdonella	0.00119857	2.53288e-06
Actinocorallia	0.00114625	0
Vulcaniibacterium	0.000599284	0.000276084
Chryseobacterium	0.00104637	5.06575e-06
Acidovorax	0.00105112	2.53288e-06
Turicibacter	0.00104637	0
Kribbella	0.00101783	0
Clostridium_sensu_stricto_1	0.000960756	0
Glutamicibacter	0.000884657	0
Flavobacterium	0.000851363	2.53288e-06
Jeotgalicoccus	0.000837095	0
Buchnera	0.000837095	0
Devosia	0.000822826	0
Herbaspirillum	0.000756239	0
Clavibacter	0.000727702	0
Mesorhizobium	0.000708677	2.53288e-06
Enterococcus	0.000637333	0
Flaviflexus	0.000623065	0
Candidatus_Portiera	0.000532697	3.54603e-05
Conexibacter	0.000589771	0
Acidothermus	0.000580259	0
Methylobacterium-Methylorubrum	0.000480378	4.81247e-05
Burkholderia-Caballeronia-Paraburkholderia	0.000532697	0
Lysinibacillus	0.000513672	0
Nocardioides	0.000513672	0
Polaromonas	0.000489891	0
Pedobacter	0.000485134	0
Reyranella	0.000480378	0
Dietzia	0.000470866	0
Geobacillus	0.000342448	5.57233e-05
Actinoplanes	0.00042806	0
Duganella	0.000413791	2.53288e-06
Massilia	0.000380498	0
Meiothermus	0.000294886	3.29274e-05
Stenotrophomonas	0.000309154	2.27959e-05
Nocardia	0.000347204	0
Brevundimonas	0.000337692	2.53288e-06
Weissella	0.000328179	2.53288e-06
Spirochaeta_2	0.000323423	0
Pseudonocardia	0.000313911	0
Anoxybacillus	0.000223542	4.81247e-05
Kineosporia	0.000309154	0
Jatrophihabitans	0.000228299	4.30589e-05
Phenylobacterium	0.000285373	0
Catenulispora	0.000280617	0
Cloacibacterium	0.000237811	1.77301e-05
Dactylosporangium	0.000261592	0
Niastella	0.000256836	0
unidentified_Gaiellales	0.000233055	0
Subgroup_10	0.000233055	0
Cupriavidus	0.000156955	3.54603e-05
Azospirillum	0.00017598	2.0263e-05
Labrys	0.000199761	0
Bifidobacterium	0.000199761	0
Lacticigenium	0.000190249	0
Roseomonas	0.00017598	7.59863e-06
Paenibacillus	0.000190249	0
Cutibacterium	0.000156955	1.51973e-05
Peptococcus	0.00017598	0
CL500-29_marine_group	0.00017598	0
Bdellovibrio	0.00017598	0
Chthoniobacter	0.000171224	0
Phaselicystis	0.000166468	0
Abditibacterium	0.000166468	0
Chitinophaga	0.000161711	0
Ellin6067	0.000152199	2.53288e-06
possible_genus_04	0.000152199	0
Puia	0.000147443	0
Ammoniphilus	0.000147443	0
Caulobacter	0.000147443	0
Bryobacter	0.000147443	0
Staphylococcus	6.65871e-05	4.30589e-05
W5053	0.000142687	0
Micromonospora	0.000142687	0
Clostridium_sensu_stricto_3	0.000142687	0
Aliicoccus	0.00013793	0
Patulibacter	0.000104637	1.51973e-05
Candidatus_Paracaedibacter	0.000128418	0
Mucilaginibacter	0.000128418	0
Paenalcaligenes	0.000123662	0
Mizugakiibacter	0.000123662	0
Thermosporothrix	0.000118905	0
Gaiella	0.000114149	0
Actinospica	0.000114149	0
Streptacidiphilus	0.000109393	0
Proteiniclasticum	0.000109393	0
Candidatus_Solibacter	0.000104637	0
Silvanigrella	0.000104637	0
Peptoniphilus	7.60995e-05	1.51973e-05
Inquilinus	9.98806e-05	0
Asticcacaulis	9.98806e-05	0
Paracoccus	9.98806e-05	0
Cellvibrio	9.98806e-05	0
Pajaroellobacter	9.51244e-05	0
Murdochiella	9.51244e-05	0
Aureimonas	9.03682e-05	2.53288e-06
Nakamurella	9.03682e-05	2.53288e-06
Ornithinimicrobium	8.5612e-05	0
Anaerococcus	4.75622e-06	4.30589e-05
Lachnospiraceae_NK3A20_group	8.08557e-05	0
Leucobacter	8.08557e-05	0
Frankia	8.08557e-05	0
Tessaracoccus	7.13433e-05	0
Delftia	1.42687e-05	3.03945e-05
Pseudolabrys	6.65871e-05	0
Novosphingobium	6.65871e-05	0
Lechevalieria	6.18309e-05	0
Sphingobacterium	6.18309e-05	0
Brevibacterium	6.18309e-05	0
Clostridium_sensu_stricto_12	6.18309e-05	0
Pedomicrobium	5.70746e-05	0
Clostridium_sensu_stricto_10	5.70746e-05	0
SM1A02	5.70746e-05	0
Lysinimonas	5.70746e-05	0
Rummeliibacillus	5.70746e-05	0
Micrococcus	3.80498e-05	1.01315e-05
Candidatus_Ovatusbacter	5.23184e-05	0
Aetherobacter	5.23184e-05	0
Caryophanon	5.23184e-05	0
1174-901-12	9.51244e-06	2.27959e-05
Alcaligenes	4.2806e-05	5.06575e-06
IS-44	4.75622e-05	0
AAP99	4.75622e-05	0
P3OB-42	4.75622e-05	0
Roseiarcus	4.75622e-05	0
Kocuria	4.2806e-05	2.53288e-06
Dyadobacter	4.2806e-05	2.53288e-06
Arsenophonus	4.75622e-05	0
Marmoricola	4.2806e-05	0
Rickettsiella	4.2806e-05	0
Ohtaekwangia	4.2806e-05	0
unidentified_Alphaproteobacteria	4.2806e-05	0
Neochlamydia	4.2806e-05	0
Salana	4.2806e-05	0
Sphingobium	4.2806e-05	0
Amnibacterium	2.85373e-05	7.59863e-06
Falsirhodobacter	3.80498e-05	0
SWB02	3.80498e-05	0
Lacunisphaera	3.80498e-05	0
Iamia	3.80498e-05	0
unidentified_Parachlamydiaceae	3.80498e-05	0
Prevotella	0	2.0263e-05
Cellulosilyticum	3.80498e-05	0
Tundrisphaera	3.80498e-05	0
Agrococcus	3.80498e-05	0
Streptococcus	3.80498e-05	0
Methylocella	1.90249e-05	1.01315e-05
Desulfitobacterium	3.32935e-05	0
Candidatus_Berkiella	3.32935e-05	0
Empedobacter	3.32935e-05	0
unidentified_TK10	3.32935e-05	0
Alkalibaculum	2.85373e-05	0
Trueperella	2.85373e-05	0
Arenimonas	2.85373e-05	0
Kineococcus	2.85373e-05	0
Tissierella	2.85373e-05	0
Ellin516	2.85373e-05	0
Coxiella	2.85373e-05	0
Acetitomaculum	2.85373e-05	0
Lactococcus	0	1.51973e-05
Lawsonella	1.42687e-05	7.59863e-06
Georgenia	2.37811e-05	0
ADurb.Bin063-1	2.37811e-05	0
Gemmatimonas	2.37811e-05	0
Rheinheimera	2.37811e-05	0
Lacticaseibacillus	2.37811e-05	0
Microbispora	2.37811e-05	0
Candidatus_Protochlamydia	2.37811e-05	0
Acidicaldus	2.37811e-05	0
Alkanibacter	2.37811e-05	0
Christensenellaceae_R-7_group	2.37811e-05	0
Luteococcus	1.90249e-05	2.53288e-06
Azospira	1.90249e-05	2.53288e-06
Proteiniphilum	2.37811e-05	0
Blastococcus	2.37811e-05	0
Ilumatobacter	2.37811e-05	0
Sarcina	2.37811e-05	0
Lachnoanaerobaculum	0	1.26644e-05
Brevibacillus	1.42687e-05	5.06575e-06
unidentified_Sphingomonadaceae	1.90249e-05	0
Ktedonobacter	1.90249e-05	0
Fermentimonas	1.90249e-05	0
Nevskia	1.90249e-05	0
Ruminiclostridium	1.90249e-05	0
Gemmata	1.90249e-05	0
Halomonas	1.90249e-05	0
Phreatobacter	1.90249e-05	0
Paucilactobacillus	1.90249e-05	0
Vicinamibacter	1.90249e-05	0
[Ruminococcus]_gauvreauii_group	1.90249e-05	0
Pedosphaera	1.90249e-05	0
JGI_0001001-H03	1.90249e-05	0
unidentified_Gemmatimonadaceae	1.90249e-05	0
JCM_18997	1.90249e-05	0
SUP05_cluster	9.51244e-06	5.06575e-06
Izhakiella	1.90249e-05	0
Olsenella	1.90249e-05	0
Blastocatella	1.90249e-05	0
Phyllobacterium	1.42687e-05	0
Paludibacter	1.42687e-05	0
Candidatus_Soleaferrea	1.42687e-05	0
Rhodoplanes	1.42687e-05	0
Rhodomicrobium	1.42687e-05	0
Pseudoramibacter	1.42687e-05	0
Dorea	1.42687e-05	0
Cohnella	1.42687e-05	0
Candidatus_Alysiosphaera	1.42687e-05	0
Cellulomonas	1.42687e-05	0
Nitrosospira	1.42687e-05	0
Vulgatibacter	1.42687e-05	0
Candidatus_Udaeobacter	1.42687e-05	0
Jonesia	1.42687e-05	0
Hansschlegelia	1.42687e-05	0
Microvirga	1.42687e-05	0
Kibdelosporangium	1.42687e-05	0
Rhizomicrobium	1.42687e-05	0
Sporacetigenium	1.42687e-05	0
Corticibacterium	1.42687e-05	0
Nordella	1.42687e-05	0
Bacteroides	1.42687e-05	0
Altererythrobacter	1.42687e-05	0
Parabacteroides	1.42687e-05	0
Limosilactobacillus	9.51244e-06	2.53288e-06
Legionella	9.51244e-06	0
Exiguobacterium	9.51244e-06	0
Angustibacter	9.51244e-06	0
Shewanella	9.51244e-06	0
Sphingopyxis	9.51244e-06	0
Modestobacter	9.51244e-06	0
Kaistia	9.51244e-06	0
Dyella	9.51244e-06	0
Craurococcus-Caldovatus	9.51244e-06	0
Geothrix	9.51244e-06	0
Terrimicrobium	9.51244e-06	0
Mogibacterium	9.51244e-06	0
Ancylobacter	9.51244e-06	0
Pseudoflavitalea	9.51244e-06	0
Nannocystis	9.51244e-06	0
Alkaliphilus	9.51244e-06	0
Filomicrobium	9.51244e-06	0
Demequina	9.51244e-06	0
mle1-7	9.51244e-06	0
Candidatus_Megaira	9.51244e-06	0
Bogoriella	9.51244e-06	0
RB41	9.51244e-06	0
Lachnoclostridium	9.51244e-06	0
Caldicoprobacter	9.51244e-06	0
Marvinbryantia	9.51244e-06	0
Amaricoccus	9.51244e-06	0

## Sheet: Table S4
Supplementary Table 4. Shared taxa of healthy and infected citrus midribs bacterial communities. A: infected group; H: Healthy group
ID	EAZT1	EAZT2	EAZT3	EAZT5	EAZT6	EADQ2	EADQ3	EADQ4	EADQ5	EADQ6	EADQ7	EAWS2	EAWS3	EAWS5	EAWS6	EAWS7	EAWS8	EHZT4	EHFX3	EHFX4	EHDX1	EHDX2	EHDX3	EHST4	EHDT2	EHDQ1	EHDQ3	EHDQ4	EHWS1	EHWS2	EHCJ1	EHCJ3	EHCK1	EHCK2	EHCK3	EHCK4	EAZT4	EADQ1	EAWS1	EAWS4	EHZT1	EHZT2	EHZT3	EHFX1	EHFX2	EHDX4	EHST1	EHST2	EHST3
Pseudomonas	1	2	1	0	3	0	3	3	4	54	723	8	57	49	565	83	67	89	263	278	457	25	5326	12	2940	1765	170	1750	216	62	1278	192	578	190	10793	123	1659	2544	3429	3548	2606	4145	64625	26930	4961	1411	1269	5121	1934
Erwinia	20	24	19	36	24	24	12799	101	37	41	498	62	0	4	1	2	2	5	687	5	4	0	41	1	95	3	7	95	6	4	0	59	31	72	10	31	889	36	4310	1046	53	18	89	37	21	23	8712	133	18991
Pantoea	1	2	1	2	10	6	97	162	3	319	333	33	375	1064	3988	2016	499	17164	6708	2477	35810	4	734	3	3377	279	1092	3112	324	90	253	1728	765	1121	2540	52295	354	138	351	178	577	1787	285	209	2069	88	79	181	483
Escherichia-Shigella	4	0	4	4	0	2	1	1	5	8	4	8	2	1	1	1	6	1	7	4	2	3	1	0	5	15	3	0	7	19	6	2	6	0	3	0	16	18	30	47	31	18	14	20	1142	12	237	406	555
Bacillus	7	12	6	1	31	25	2	247	0	8	10	106	2	2	5	5	4	3	2	10	1	2	1	0	53	14	1	833	43	12	5	2	9	5	8	1	6	27	8	66	22	2	5	1	7	14	1	98	33
Streptomyces	3	1	0	1	2	0	5	0	3	4	14	8	5	2	6	4	6	1	8	3	9	0	2	1	50	9	2	1606	1	0	3	3	25	5	10	3	0	0	0	0	0	0	0	0	0	0	0	0	0
Romboutsia	0	0	0	0	0	0	0	0	0	0	0	0	0	0	0	0	0	0	3	0	0	0	0	0	1405	1	1	94	0	1	1	0	8	0	1	0	0	0	0	0	0	0	0	0	0	0	0	0	0
Allorhizobium-Neorhizobium-Pararhizobium-Rhizobium	0	0	0	0	1	0	0	0	0	0	0	0	0	0	0	0	0	0	0	0	0	0	0	0	536	0	0	203	0	0	3	0	577	0	0	0	0	0	0	0	0	0	0	0	0	0	0	0	0
Candidatus_Liberibacter	7	100	81	1	8	1	1	0	280	91	11	320	1	11	13	4	0	13	14	0	13	0	0	0	127	0	0	8	0	0	0	0	1	2	0	1	2	6	0	0	0	6	1	2	0	0	1	4	6
Jeotgalibaca	0	0	0	0	1	0	0	0	0	0	1	2	0	0	0	0	0	0	1	0	0	0	0	0	858	0	1	1	0	0	0	0	5	0	1	0	0	0	0	0	0	0	0	0	0	0	0	0	1
Curtobacterium	0	0	0	0	2	0	0	1	0	37	2	1	0	0	2	1	2	0	1	0	0	2	1	1	74	1	0	5	0	44	5	1	292	3	2	0	2	0	2	0	2	1	2	12	8	1	0	10	0
Xanthomonas	0	0	0	0	0	0	0	0	0	0	0	1	0	0	1	0	0	0	0	0	0	0	0	0	20	1	0	8	0	0	1	0	501	0	0	0	0	0	0	0	0	0	0	0	0	0	0	0	1
Dongia	0	0	0	0	0	0	0	0	1	0	0	0	0	0	0	0	0	0	0	0	0	0	0	0	2	1	0	449	0	0	1	0	1	0	0	0	0	0	0	0	0	0	0	0	0	0	0	0	0
Rhizobacter	0	0	0	0	0	0	0	0	0	0	0	0	0	0	1	0	0	0	0	0	0	0	0	0	3	0	0	425	0	0	0	0	1	0	0	0	0	0	0	0	0	0	0	0	0	0	0	0	0
Mycobacterium	3	0	0	0	0	0	0	0	0	1	0	0	0	0	0	4	0	0	0	0	0	9	0	3	4	0	0	360	0	1	0	1	3	2	0	0	0	0	2	1	1	0	1	3	7	9	3	3	0
Sphingomonas	0	1	0	1	0	0	1	0	0	0	1	1	0	0	1	0	0	0	0	0	0	0	0	0	160	0	0	136	0	0	1	0	85	0	0	0	0	0	0	0	0	0	0	0	0	0	0	1	0
Rhodococcus	0	0	1	0	0	0	0	0	0	0	0	0	0	0	0	0	0	0	0	0	0	0	0	0	23	0	0	9	1	0	0	0	301	0	0	0	0	0	0	0	0	0	0	0	0	0	0	0	0
Microbacterium	2	2	0	0	3	2	0	0	0	0	0	0	0	0	0	0	0	0	0	0	0	0	0	0	78	0	0	8	2	0	0	0	195	0	1	0	0	0	1	3	2	0	3	0	1	1	0	1	0
Planomicrobium	0	0	0	0	0	0	0	0	0	0	0	1	0	0	0	0	1	0	0	0	1	0	0	0	155	0	0	142	0	0	0	0	2	0	0	0	0	0	0	0	0	0	0	0	0	0	1	0	0
Paenarthrobacter	5	9	0	0	22	6	0	19	0	0	0	13	0	1	1	0	1	0	0	1	0	1	0	0	9	3	0	5	11	2	0	0	1	0	2	0	1	3	4	5	2	1	2	0	0	7	0	13	5
Dokdonella	0	0	0	0	0	1	0	2	0	0	0	0	0	0	0	0	3	0	0	0	0	0	0	0	4	0	0	234	0	3	0	3	1	1	0	0	0	0	0	0	0	0	0	0	0	0	0	0	0
Vulcaniibacterium	4	11	2	9	6	3	1	5	7	0	3	5	0	0	0	0	1	0	0	2	0	0	0	2	5	1	0	2	34	15	0	3	5	0	0	0	0	1	0	0	3	2	5	4	1	12	0	11	7
Acidovorax	0	0	0	0	0	0	0	0	0	0	0	0	0	0	0	0	0	0	0	0	0	0	0	0	131	0	0	88	0	0	0	0	2	0	0	0	0	0	0	0	1	0	0	0	0	0	0	0	0
Chryseobacterium	0	0	0	0	0	0	0	0	0	0	0	0	0	0	0	0	0	0	0	0	0	0	0	0	219	0	0	0	0	0	0	0	1	0	0	0	0	0	0	0	0	0	0	0	0	0	0	0	0
Flavobacterium	0	0	0	1	0	0	0	0	0	0	0	0	0	0	0	0	0	0	0	0	1	0	0	0	175	0	0	2	0	0	0	0	0	0	0	0	0	0	0	0	0	0	0	1	0	0	0	0	0
Mesorhizobium	0	0	0	0	1	0	0	0	0	0	0	0	0	0	0	0	0	0	0	0	0	0	0	0	3	0	0	144	0	0	1	0	0	0	0	0	0	0	0	0	0	0	0	0	1	0	0	0	0
Candidatus_Portiera	0	0	0	0	0	0	6	10	0	4	1	90	0	0	0	0	0	0	0	1	0	0	0	0	0	0	0	0	0	0	0	0	0	0	0	0	0	0	0	1	0	0	1	1	0	8	0	1	0
Methylobacterium-Methylorubrum	0	0	7	19	0	0	4	0	0	0	4	4	0	0	4	1	1	0	0	0	0	0	0	0	44	0	0	3	0	2	0	0	8	0	0	0	2	1	1	0	0	0	2	2	1	0	0	2	0
Geobacillus	1	4	4	2	2	0	0	0	7	3	1	2	0	0	0	0	0	0	1	0	0	0	0	4	3	0	0	1	17	16	0	0	4	0	0	0	0	0	0	0	0	0	1	0	0	2	2	0	0
Duganella	0	0	0	0	0	0	0	0	0	0	0	0	0	0	0	0	0	0	0	0	0	0	0	0	58	0	0	27	0	0	0	0	2	0	0	0	0	0	0	0	0	0	0	0	0	1	0	0	0
Meiothermus	3	2	11	1	3	2	0	0	7	5	0	4	1	0	0	0	0	1	0	0	0	0	0	3	1	0	0	0	5	11	0	0	2	0	0	0	0	0	0	0	2	2	0	0	0	2	2	2	0
Stenotrophomonas	0	0	0	0	0	0	0	0	0	0	2	0	0	0	0	0	0	0	0	0	0	0	0	0	57	0	0	3	1	1	0	0	0	1	0	0	1	0	0	0	0	0	0	1	0	0	0	0	2
Brevundimonas	0	1	0	0	0	0	0	0	0	0	0	3	0	0	0	0	0	0	0	0	0	0	0	0	64	0	0	0	0	1	0	0	2	0	0	0	0	0	0	0	0	0	0	0	0	0	0	0	0
Weissella	0	0	0	0	0	0	0	0	0	0	0	0	0	0	0	0	0	0	0	0	0	0	0	0	69	0	0	0	0	0	0	0	0	0	0	0	0	0	0	0	0	0	0	0	0	1	0	0	0
Anoxybacillus	2	7	0	2	8	5	0	0	0	1	0	3	0	0	1	0	0	0	0	0	0	0	0	0	1	1	0	0	16	0	0	0	0	0	0	0	0	0	0	0	0	0	0	0	0	0	0	0	1
Jatrophihabitans	0	0	0	0	0	0	0	0	0	0	0	0	1	1	0	0	0	0	0	0	0	0	0	0	2	0	1	43	0	0	0	0	0	0	0	0	0	2	1	0	5	0	0	2	3	0	0	0	0
Cloacibacterium	0	2	1	3	1	0	0	0	1	0	1	0	1	0	0	0	0	0	0	0	0	1	0	0	31	0	0	1	0	2	0	0	5	0	0	0	0	0	0	0	0	0	0	0	0	0	1	1	0
Cupriavidus	0	0	0	0	0	0	0	1	1	2	0	1	5	1	0	0	1	0	0	0	0	0	1	1	2	0	0	2	8	5	0	0	2	0	0	0	0	3	0	0	0	0	0	0	0	0	3	1	0
Azospirillum	0	0	3	4	0	0	0	0	0	0	1	0	0	0	0	0	1	0	0	0	0	0	0	0	2	0	0	1	15	8	0	2	0	0	0	0	0	0	0	0	1	0	0	0	0	0	0	0	1
Roseomonas	0	0	0	1	0	0	0	0	1	0	3	1	1	1	0	0	0	0	0	0	0	0	0	0	19	0	0	1	9	0	0	0	0	0	0	0	0	0	0	0	0	0	0	0	0	0	0	0	0
Cutibacterium	2	4	4	0	0	1	0	0	0	0	1	4	0	0	0	0	0	0	0	0	0	1	0	0	2	0	0	0	2	0	2	0	10	0	0	0	0	0	0	0	0	0	0	0	0	0	0	2	0
Ellin6067	0	0	0	0	0	0	0	0	0	0	0	1	0	0	0	0	0	0	0	0	0	0	0	0	0	0	0	31	0	0	0	0	0	0	0	0	0	0	0	0	0	0	0	0	0	0	0	0	0
Staphylococcus	0	0	0	0	0	1	0	0	0	0	0	0	0	0	0	0	0	0	0	0	0	0	0	0	6	0	0	0	1	0	0	0	6	0	0	0	0	0	0	0	0	0	0	1	2	0	0	0	2
Patulibacter	0	0	0	0	0	0	0	0	0	0	0	0	0	0	0	0	0	0	0	0	0	0	0	0	19	0	0	1	0	0	1	0	1	0	0	0	0	0	0	0	0	0	0	0	0	0	0	1	0
Peptoniphilus	0	0	0	0	0	0	0	0	0	0	1	0	0	0	0	0	0	0	0	0	0	0	0	0	15	0	0	0	0	0	0	0	0	0	0	0	0	0	0	0	0	0	0	0	0	0	0	0	2
Aureimonas	0	0	0	0	0	0	0	0	0	0	0	0	0	0	0	0	0	0	0	0	0	0	0	0	19	0	0	0	0	0	0	0	0	0	0	0	0	0	0	0	0	0	0	0	0	0	0	0	0
Nakamurella	0	0	0	0	0	0	0	0	0	0	0	0	0	0	0	0	0	0	0	0	0	0	0	0	6	0	0	13	0	0	0	0	0	0	0	0	0	0	0	0	0	0	0	0	0	0	0	0	0
Anaerococcus	0	0	0	0	0	0	0	0	0	0	0	0	0	0	0	0	0	0	0	0	0	0	0	0	0	0	0	0	0	0	0	0	1	0	0	0	1	0	0	0	0	0	0	0	0	0	0	0	1
Delftia	0	0	0	0	0	0	0	0	0	0	1	0	0	0	0	0	0	0	0	0	0	0	0	0	0	0	0	0	1	0	0	0	1	0	0	0	0	0	0	0	0	0	0	0	0	0	1	0	0
Micrococcus	0	0	0	0	0	0	0	1	0	0	0	1	0	0	0	0	0	0	0	0	0	0	0	0	5	0	0	0	0	0	1	0	0	0	0	0	0	0	0	0	0	0	0	0	0	0	0	0	2
Alcaligenes	0	0	0	0	0	0	0	0	0	0	0	1	0	0	0	0	2	0	0	0	0	0	0	0	3	0	0	2	1	0	0	0	0	0	0	0	0	0	0	0	0	0	0	0	0	0	0	0	0
1174-901-12	0	0	0	0	0	0	0	0	0	0	0	0	0	0	0	0	0	0	0	0	0	0	0	0	0	0	0	0	0	2	0	0	0	0	0	0	0	2	2	0	0	0	0	0	0	0	0	0	0
Kocuria	0	0	0	0	0	0	0	0	0	0	0	0	0	0	0	0	0	0	0	0	0	0	0	0	9	0	0	0	0	0	0	0	0	0	0	0	0	0	0	0	0	0	0	0	0	0	0	0	0
Dyadobacter	0	0	0	0	0	0	0	0	0	0	0	0	0	0	0	0	0	0	0	0	0	0	0	0	9	0	0	0	0	0	0	0	0	0	0	0	0	0	0	0	0	0	0	1	0	0	0	0	0
Amnibacterium	0	0	0	0	0	0	0	0	0	1	0	0	0	0	0	0	0	0	1	0	0	0	0	0	1	1	0	0	0	2	0	0	0	0	0	0	0	0	0	0	2	0	0	0	0	0	0	0	0
Methylocella	0	0	0	0	0	0	0	0	0	0	0	0	0	2	0	0	0	0	0	0	0	0	0	0	0	0	0	0	0	1	1	0	0	0	0	0	0	0	0	1	0	0	0	0	1	1	0	0	0
Lawsonella	0	1	0	0	0	0	0	0	0	0	0	0	0	0	0	0	0	0	0	0	0	0	0	0	0	0	0	0	0	0	0	0	2	0	0	0	0	0	0	0	0	0	0	0	0	0	0	0	0
Brevibacillus	1	0	0	0	0	0	0	0	0	0	0	0	0	0	0	0	0	0	0	0	0	0	0	0	0	0	0	0	2	0	0	0	0	0	0	0	0	0	0	0	0	0	0	0	0	0	0	0	0
Luteococcus	0	0	0	0	0	0	0	0	0	0	0	0	0	0	0	0	0	0	0	0	0	0	0	0	4	0	0	0	0	0	0	0	0	0	0	0	0	1	0	0	0	0	0	0	0	0	0	0	0
Azospira	0	0	0	0	0	0	0	0	0	0	0	0	0	0	0	0	0	0	0	0	0	0	0	0	0	0	0	0	0	0	0	0	4	0	0	0	0	0	0	0	0	0	0	0	0	0	0	0	0
SUP05_cluster	0	0	0	0	0	0	0	0	0	0	0	0	0	0	0	0	0	0	0	0	0	0	2	0	0	0	0	0	0	0	0	0	0	0	0	0	0	0	0	0	0	0	0	0	0	0	0	0	1
Limosilactobacillus	0	0	0	0	0	0	0	1	0	0	0	0	0	0	0	0	0	0	0	0	0	0	0	0	0	0	0	0	0	0	1	0	0	0	0	0	0	0	0	0	0	0	0	0	0	1	0	0	0
[truncated: 12 more columns]

## Sheet: Table S5
Supplementary Table 5. Prediction result of metabolic pathway in shared taxa
pathway	description	A1	A2	A3	A4	A5	A6	A7	A8	A9	A10	A11	A12	A13	A14	A15	A16	A17	A18	A19	A20	A21	A22	A23	A24	A25	A26	A27	A28	A29	A30	A31	A32	A33	A34	A35	A36	H1	H2	H3	H4	H5	H6	H7	H8	H9	H10	H11	H12
VALSYN-PWY	L-valine biosynthesis	55.8037	83.058	54.9528	91.9412	170.708	90.5762	4155.16	738.287	43.8678	534.853	1089.84	518.69	533.043	1385.47	5374.51	2597.22	702.831	21519.3	8780.53	3298.49	45056.8	46.9505	4219.55	25.1488	12033.7	1496.03	1480.21	13737.7	787.913	306.923	1155.36	2313.44	4833.88	1564.57	9861.99	65458.3	1773.98	1844.78	3958.43	2910.41	2430.71	4811.91	40196.4	16895.4	6190.81	1086.16	3724.22	3862.85
UDPNAGSYN-PWY	UDP-N-acetyl-D-glucosamine biosynthesis I	42.5561	94.4856	63.0662	49.5819	106.57	60.8962	3314.71	484.151	126.197	458.298	859.079	410.409	416.066	1102.97	4294.05	2073.61	555.367	17218.4	7029.88	2634.7	36049.3	37.2488	3413.72	20.0053	9186.56	1199.2	1185.03	8024.22	579.445	252.214	924.888	1851.74	3272.91	1249.93	7960	52366.3	1429.68	1471.99	3185.6	2320.76	1956.5	3883.2	32652.1	13729.8	5200.48	870.176	3030.26	3154.57
UBISYN-PWY	superpathway of ubiquinol-8 biosynthesis (prokaryotic)	19.9176	54.7686	48.1109	44.0637	38.8119	23.3817	3722.5	262.036	95.7691	441.786	924.489	282.365	452.519	1198.56	4673.74	2251.8	595.037	18780.4	7666.66	2862.7	39323	22.6087	3721.9	16.8916	7105.6	1282.41	1288.27	7031.89	555.352	192.168	987.439	2015.27	2350.63	1353.51	8666.15	57125.9	1556.02	1574.37	3494.16	2464.72	2093.49	4228.29	35603.1	14951	5415.83	909.841	3332.53	3232.2
TYRFUMCAT-PWY	L-tyrosine degradation I	9.87056	15.2353	6.73324	20.6863	13.9682	5.71833	12.3905	18.6281	16.216	52.5585	516.365	40.4965	60.6925	49.4865	460.557	78.0905	67.079	74.3716	219.113	228.713	383.868	27.5002	3436	15.5538	4024.79	1148.05	137.732	4601.2	234.58	84.9747	843.012	167.698	1881.64	159.72	7085.76	103.418	1110.65	1620.55	2318.1	2285.05	1719.82	2804.62	40446.4	16878.9	3381.41	931.319	958.454	3263.59
TRPSYN-PWY	L-tryptophan biosynthesis	39.5456	65.2915	35.1949	55.5998	108.923	63.3329	3705.67	544.223	36.2264	522.794	1009.86	338.074	516.185	1370.4	5336.97	2584.42	687.329	21513.1	8750.14	3278.85	45038.1	38.6178	3947.93	22.11	8424.69	1383.33	1470.65	8947.51	692.551	283.484	1070.12	2303.97	3455.42	1549.83	9342.45	65451.8	1654.91	1659.06	3607.75	2600.94	2276.03	4633.15	36343.8	15297.5	5906.72	978.015	3332.03	3438.07
TRNA-CHARGING-PWY	tRNA charging	38.8208	88.1303	55.7939	50.1567	99.7207	57.9634	3568.52	477.343	99.2912	470.101	914.975	383.112	447.266	1185.65	4617.4	2229.74	593.826	18541.3	7566.08	2833.13	38819	33.5741	3615.35	19.379	9445.81	1264.25	1273.81	7920.3	603.958	235.889	974.117	1991.09	2914.12	1341.69	8456.79	56393.5	1517.24	1546.16	3384.58	2437.46	2064.57	4138.25	34294	14415.7	5309.35	906.724	3201.59	3224.08
THRESYN-PWY	superpathway of L-threonine biosynthesis	47.2258	109.86	69.8612	64.9095	127.644	77.2802	4589.75	677.196	136.777	598.805	1065.23	521.224	570.511	1520.46	5876.24	2858.85	757.223	23830	9699.47	3615.02	49862.4	37.467	3940.85	21.3591	10743.4	1389.02	1618.74	10147.8	762.438	296.225	1072.89	2538.94	3610.87	1704.93	9346.73	72493.7	1693.57	1665.06	3792.83	2676.83	2287.83	4637.62	35739.2	15054.8	5957.71	977.566	3942.23	3493.76
THREOCAT-PWY	superpathway of L-threonine metabolism	0	0	0	0	0	0	0	0	0	0	0	0	0	0	0	0	0	0	5.97092	0	0	0	0	0	10.7681	4.19038	1.73188	0	0	0	3.5706	0	10.9753	0	3.3898	0	0	0	0	0	0	0	0	0	0	0	0	0
THISYN-PWY	superpathway of thiamin diphosphate biosynthesis I	12.9028	12.0783	16.1229	25.57	6.96867	8.5834	92.5226	119.523	16.5258	82.2821	54.1291	267.066	16.8958	4.92965	4.94477	4.93918	28.5809	4.9487	122.945	34.5299	10.0474	14.0408	4.94343	0	7304.33	97.1602	43.4841	2103.26	33.0811	90.8894	56.6193	10.0002	316.194	0	44.7679	0	102.692	85.2105	143.777	227.443	144.394	88.1248	84.8474	128.93	2780.82	151.021	872.469	1271.33
TEICHOICACID-PWY	teichoic acid (poly-glycerol) biosynthesis	12.6691	19.9056	8.09915	1.94013	44.6713	32.992	2.99932	283.423	0.824848	13.5412	15.3683	129.841	3.52239	2.99799	7.73597	7.19137	6.33379	4.18666	4.23467	13.7857	1.89828	3.01426	1.62308	0	359.541	21.0428	1.47326	1246.29	64.036	18.8691	7.67931	3.07267	342.668	7.54839	13.7108	1.5238	8.46264	36.4882	13.2194	93.2081	34.7886	2.96259	11.9768	2.08918	13.0487	21.882	1.59983	136.45
TCA-GLYOX-BYPASS	superpathway of glyoxylate bypass and TCA	41.7179	78.2075	44.3981	58.1989	102.633	57.8092	4258.39	462.138	69.8272	533.5	1169.16	345.824	543.704	1420.45	5586.27	2673.37	716.618	22145.9	9063	3419.65	46407.9	45.121	4888.06	25.5717	8895.19	1698.42	1542.1	9460.63	745.416	261.941	1296.71	2403.61	3514.93	1626.13	11285.4	67344.3	1997.01	2109.52	4437.49	3283.62	2751.59	5418.83	47606.5	19984.2	6983.32	1238	4006.08	4393.55
TCA	TCA cycle I (prokaryotic)	53.3685	121.648	81.4067	65.7515	126.034	78.9126	4971.7	672.563	158.475	675.224	1462.99	516.98	647.069	1669.07	6594.33	3137.46	849.478	25852.6	10610.9	4031.28	54202.4	63.3569	6242.51	33.6889	11243.1	2180.25	1820.95	11944.4	934.466	354.702	1658.99	2829.88	4254.5	1928.02	14289.8	78584.7	2512.71	2754	5552.49	4269.32	3509.74	6764.77	61768.9	25927.1	8610.89	1610.53	4806.19	5739.08
SULFATE-CYS-PWY	superpathway of sulfate assimilation and cysteine biosynthesis	46.7378	83.3901	52.8833	68.0037	130.836	82.9215	4476.42	752.624	53.5356	568.099	1276.25	459.056	575.821	1498.93	5941.04	2824.15	764.025	23267.8	9551.67	3635.23	48790.9	48.039	5245.03	25.2293	10016.7	1836.37	1640.31	11217.6	826.075	285.299	1400.33	2547.84	3774.96	1733.53	12175.1	70729.5	2164.99	2277.1	4808.55	3590.45	2981.55	5867.78	50365.3	21152.3	7456.5	1319.72	4293.34	4742.92
SUCSYN-PWY	sucrose biosynthesis I (from photosynthesis)	0	4.73076	20.9195	37.4531	0	0	24.8789	0	0	0	24.5742	23.752	0	0	24.9174	4.99313	4.97421	0	0	0	0	0	0	0	1030.09	0	0	654.146	0	18.9214	4.98336	0	417.57	0	0	0	9.95766	14.9004	14.9563	0	0	0	9.99787	9.99496	4.99706	0	0	14.9522
SO4ASSIM-PWY	sulfate reduction I (assimilatory)	45.0928	73.864	44.2933	66.4278	133.553	88.4489	4679.12	842.326	39.6202	540.708	1175.55	454.465	583.545	1549	6039.62	2923.88	778.177	24302	9901.16	3718.44	50874.8	40.5263	4623.42	22.9393	8994.69	1627.17	1664.79	10797.3	806.212	261.684	1242.6	2607.13	3361.37	1754.48	10859.1	73925.8	1954.42	1992.62	4369.2	3174.93	2662.11	5336.45	43559.3	18299.5	6812.22	1162.19	4164.9	4164.7
SER-GLYSYN-PWY	superpathway of L-serine and glycine biosynthesis I	57.0511	120.941	75.5677	59.5708	159.538	83.9554	3793.48	671.928	147.125	543.996	1328.23	552.938	507.928	1288.2	5189.46	2417.91	673.159	19724.1	8163.03	3153.14	41427.8	58.2361	6246.77	28.8082	10411.6	2158.86	1436.1	11713	795.027	292.589	1624.22	2210.91	4226.64	1525.3	13922.8	59909.7	2383.27	2805.77	5199.14	4242.3	3399.5	6320.5	65045.2	27245.8	7953.39	1618.78	4014.64	5796.6
SALVADEHYPOX-PWY	adenosine nucleotides degradation II	31.1603	45.5917	61.7099	73.5615	77.6011	38.4386	4973.31	506.626	42.1322	607.521	1362.51	375.136	639.87	1656.05	6537.86	3114.83	833.698	25834.5	10585.5	3988.15	54160.7	43.9466	5662.28	24.1832	15482	1959.95	1806.49	11476.7	767.181	295.844	1506.7	2802.09	4771.6	1897.58	13140	78574	2325.94	2398.04	5183.25	3733.13	3178.14	6334.83	54395.3	22847.5	8111.27	1390.27	4683.48	4935.22
RUMP-PWY	formaldehyde oxidation I	31.5596	46.2706	17.3775	6.41072	93.1874	52.5388	6.98142	426.789	4.78793	124.229	39.0275	230.251	7.9234	9.93798	24.9079	30.7255	29.1043	9.98662	15.969	36.6969	8.00897	28.0566	6.98235	9.0686	1141.7	66.9464	5.98287	3438.31	150.654	137.67	38.1431	13.9498	1207.36	29.6004	41.8829	2.9999	42.3171	103.875	79.9265	256.043	114.335	29.8781	52.9623	68.8086	1075.82	101.71	240.909	686.52
RIBOSYN2-PWY	flavin biosynthesis I (bacteria and plants)	39.6321	93.5253	61.3996	50.2372	100.518	58.626	3334.75	504.083	126.05	500.88	970.618	428.219	468.201	1230.12	4833.65	2313.07	620.911	19142.5	7830.22	2957.76	40114.5	38.7583	3861.84	21.1127	9720.95	1352.01	1334.05	8510.03	643.534	255.66	1044.99	2077.46	3276.81	1406.67	9094.89	58200.5	1603.7	1633.28	3485.58	2549.3	2215.82	4468.71	35887.7	15099.6	5681.26	961.598	3122.83	3378.37
RHAMCAT-PWY	L-rhamnose degradation I	20.6957	30.0246	13.08	13.8886	73.7687	44.1534	3300.83	454.58	15.066	379.119	475.263	174.041	379.168	1068.93	3998.88	2024.03	510.298	17168.9	6888.48	2491.48	35815.4	10	747.18	4.54368	4119.86	306.687	1096.35	4721.7	382.628	157.33	270.324	1747.32	1461.01	1148.5	2558.75	52304.6	590.58	183.249	1452.75	526.917	629.329	1802.25	321.665	238.667	2553.8	120.494	2356.02	478.668
REDCITCYC	TCA cycle VIII (helicobacter)	44.1576	74.798	41.8904	59.2842	113.262	63.1953	113.614	585.378	50.5325	226.997	1173.29	393.506	209.852	203.832	1700.85	337.954	262.89	330.848	889.135	908.375	1598.7	58.3331	5466.22	30.0491	10445.5	1915.2	493.648	9691.29	721.617	255.008	1444.76	615.663	3711.01	575.846	12364.1	439.934	2142.65	2454.33	4685.7	3791.7	3057.28	5682.92	54762.3	22982.5	7188.9	1443.79	2705.88	5148.87
PYRIDOXSYN-PWY	pyridoxal 5'-phosphate biosynthesis I	17.0107	36.6193	30.4442	38.1503	33.7856	20.4177	3313.64	236.029	54.9213	410.957	844.646	257.387	412.379	1097.67	4286.35	2066.06	546.691	17214.3	7021.22	2624.43	36046.5	23.7747	3410.45	14.5778	6680.86	1177.18	1181.28	6183.01	501.31	183.496	907.286	1847.3	2266.12	1241.52	7946.33	52365.3	1417.87	1442.32	3163.46	2248.81	1919.79	3874.94	32638	13710.6	4952.71	836.325	2977.21	2960.19
PYRIDNUCSYN-PWY	NAD biosynthesis I (from aspartate)	31.6274	56.8773	35.0869	39.9094	91.7614	53.4788	3310.7	469.207	37.3926	426.91	846.744	305.408	413.486	1098.01	4287.57	2070.3	549.481	17215.5	7022.44	2631.66	36045.9	32.1951	3411.5	16.857	7474.81	1190.89	1182.67	7126.38	542.219	215.345	915.071	1847.16	2658.34	1246.07	7955.2	52365.9	1422.55	1463.39	3173	2304.97	1941.31	3876.6	32641.5	13713.8	4964.22	849.462	2979.95	3046.49
PYRIDNUCSAL-PWY	NAD salvage pathway I	27.8819	42.9373	27.5683	43.1146	65.1157	33.3079	3310.28	299.472	29.3181	409.027	709.363	197.749	406.315	1091.89	4211.12	2058.38	539.233	17202	6988.02	2591.03	35987.4	28.3782	1803.16	14.2724	6748.08	671.603	1160.13	6282.02	485.223	202.28	571.657	1822.79	2638.3	1219.55	5199.77	52350	1049.41	492.594	2446.9	1155	1260.41	3008.49	1250.68	929.878	3968.84	331.52	2790.3	1108.15
PWYG-321	mycolate biosynthesis	41.981	123.255	86.8071	92.2991	90.147	57.56	6156.78	511.064	190.922	647.834	1577.85	540.082	636.788	1639.38	6431.43	3071.58	841.646	13390.7	9699.36	3903.59	31686.9	43.5012	5792.58	27.4838	13383.5	2298.4	1763.56	11892	913.478	307.224	1753.72	2752.68	4488.66	1919.23	14376	20603.6	2699.09	2914.77	6193.56	4568.75	3685.98	6431.65	52224.3	25864.5	8880.93	1686.75	5658.02	6011.89
PWY-922	mevalonate pathway I	3.55287	45.9823	35.6095	0.979969	7.94816	0.691165	0.513316	2.79597	93.6192	91.2852	9.63565	150.818	0.749435	5.67501	9.63328	3.51023	2.79286	6.70758	9.43538	0	7.43466	3.10443	1.3996	1.36579	1561.83	1.39903	1.39911	13.6634	0.461892	57.7567	8.35984	1.39932	406.1	5.29094	4.19892	0.513218	3.89011	3.10344	2.79913	0	2.79806	4.56328	3.34008	18.7672	12.1279	3.06941	0.750037	16.5199
PWY-841	superpathway of purine nucleotides de novo biosynthesis I	46.4316	114.661	74.437	58.9032	118.533	68.6179	3905.97	563.764	153.55	533.664	992.516	485.45	485.629	1288.44	5008.57	2420.92	645.854	20113.2	8209.21	3072.74	42105.2	39.7009	3855.62	21.9634	10040.1	1353.19	1380.48	9078.44	671.387	273.212	1045.84	2159.31	3570.32	1456.7	9049.77	61169.7	1635.42	1649.33	3663.91	2620.56	2216.3	4446.16	36251.7	15247.7	5694.76	971.891	3490.71	3442.12
PWY-7664	oleate biosynthesis IV (anaerobic)	39.353	118.975	85.1478	88.5422	84.4866	54.2466	5606.43	483.964	192.109	608.277	1402.05	518.316	597.04	1558.83	6163.27	2920.22	789.343	24131.6	9986.08	3759.11	50598.4	40.3094	5794.29	25.1588	12790.6	2004.14	1702.67	11178.3	850.171	281.57	1533.55	2649.19	4207.93	1800.55	13279.4	73350.3	2388.65	2519.65	5409.47	3944.09	3229.97	6308.84	57053.2	23938.6	7986.96	1454.22	5065.49	5191.86
PWY-7663	gondoate biosynthesis (anaerobic)	48.2062	150.705	110.616	99.8678	120.573	78.0504	7491.3	673.745	226.807	620.477	1697.03	672.492	614.849	1580.64	6377.69	2963.57	812.157	24357.2	10241.9	3870.87	51154.8	41.8082	7545.45	27.3251	14984.1	2574.11	1766.54	12020.1	878.404	298.465	1943.25	2739.59	4380.35	1880.82	16823	74007	3065.11	3337.31	7174.27	5227.92	4080.3	7678.13	78076.8	32700.4	9605.48	1910.8	6766.85	6830.15
PWY-7616	methanol oxidation to carbon dioxide	16.1826	19.9445	1.38803	1.32619	46.3483	14.5318	8.44205	55.1114	3.22236	11.3387	32.4572	54.5507	12.842	9.54055	17.0494	18.6851	15.0749	2.36021	18.3163	9.97111	20.9416	17.4967	4.79611	6.7241	248.046	30.1441	7.5656	2485.5	34.0408	8.39475	10.1304	9.85205	374.225	16.9549	29.9284	6.93364	2.99555	17.8829	20.8966	17.9207	23.8143	2.99824	8.99875	14.9917	29.8567	46.5935	8.95453	47.6003
PWY-7560	methylerythritol phosphate pathway II	37.7464	60.8351	37.1097	50.8748	97.1282	59.3622	3315.72	500.12	32.7473	418.504	855.043	309.777	415.805	1098.72	4291.02	2073.1	553.618	17214.2	7023.38	2634.69	36044.5	36.1603	3412.47	19.6958	8212.57	1195.43	1183.64	7928.79	578.004	233.081	918.966	1851.04	2944.68	1248.71	7957.71	52366.1	1425.5	1470.51	3177.28	2315.8	1948.23	3877.29	32647.5	13719.5	4969.99	864.638	2981.91	3071.14
PWY-7539	6-hydroxymethyl-dihydropterin diphosphate biosynthesis III (Chlamydia)	40.3818	71.8291	39.6551	53.4191	105.229	60.6117	3317.78	486.838	41.5749	468.176	1055.66	335.832	437.147	1118.47	4492.65	2103.09	580.196	17248.3	7121.89	2733.86	36217.1	42.87	4625.2	23.6715	9532.33	1604.32	1243.19	8604.71	658.046	292.006	1227.88	1922.11	3761.74	1317.62	10540.4	52412.3	1842.44	2020.86	4059.47	3120.65	2575.19	4948.35	46015.1	19320.3	6281.06	1179.59	3382.44	4203.81
PWY-7527	L-methionine salvage cycle III	9.96434	5.2475	11.3965	8.45734	13.6066	0	5.99337	4.93723	2.2484	22.5026	25.6193	36.6013	4.64867	4.94103	13.3718	10.5795	9.92784	0.914735	5.49738	2.7626	4.29541	4.14649	2.62892	1.28067	462.664	13.8809	2.46484	1813.63	42.9513	31.9452	11.6605	5.22012	37.044	12.1379	12.0297	1.82867	11.8528	19.4451	19.8676	9.62865	27.1115	3.20515	12.0688	3.19792	18.0677	26.8331	5.92753	66.4564
PWY-7446	sulfoglycolysis	5.99567	9.23077	1.68195	1.55515	22.5759	6.63171	0.377143	19.2436	2.05909	3.19707	1.52	14.991	0.79664	1.32227	1.1925	0.377143	2.6087	0.40189	2.66286	1.8131	0.765714	1.41176	0.377143	0	11.1574	6.64537	1.14286	8.10261	12.8245	8.27707	2.4	0.765714	2.66667	0	2.52632	0	6.46229	7.82609	12.7757	19.7246	12.6191	7.30435	6.00264	7.62286	435.214	9.18596	90.3669	159.787
PWY-7431	aromatic biogenic amine degradation (bacteria)	23.9798	28.1337	28.2711	29.2313	49.4098	34.547	16.6561	316.974	12.7297	54.7546	475.972	169.677	45.5878	37.9516	387.8	76.5212	57.4508	64.7393	183.394	197.559	312.526	41.2775	3101.71	17.9479	3420.9	1056.9	113.683	5821.33	212.521	72.2592	771.625	133.449	1382.42	139.135	6358.64	85.6983	1004.56	1510.56	2104.65	2171.26	1566.28	2479.56	36969.1	15420.6	2991.4	866.325	826.274	3108.35
PWY-7400	L-arginine biosynthesis IV (archaebacteria)	38.1967	91.2616	64.1418	50.9092	102.213	59.3571	3379.72	497.883	126.331	483.978	1004.75	421.777	444.072	1153.02	4564.24	2165.71	585.724	17874.1	7339.3	2785.3	37477.4	38.6936	4280.19	21.6004	9413.79	1487.28	1261	8028.45	627.795	259.169	1138.34	1955.32	3165.39	1331.35	9820.05	54330.8	1726.99	1866.94	3806.09	2885.16	2397.65	4664.55	42135.9	17692.7	5928.5	1082.51	3283.13	3870.63
PWY-7392	taxadiene biosynthesis (engineered)	38.8802	63.9158	37.363	38.9885	101.178	59.445	581.942	509.142	28.38	456.353	779.755	321.191	443.497	1191.4	4606.46	2250.97	591.843	18768.7	7599.41	2836.2	39265.7	34.8337	2179.81	17.3234	7972.02	824.925	1268.35	7572.44	567.772	232.898	674.387	1990.15	2814.79	1334.21	6069.78	57110.3	1171.52	685.611	2597.89	1483.75	1488.17	3404.05	1859.05	1344.4	4418.21	453.565	1941.54	1620.07
PWY-7391	isoprene biosynthesis II (engineered)	0	0	0	0	6.00041	0.607989	0	1.9982	0	69.0342	6.57479	11.367	0	0	5.09986	2.24405	2.661	0	5.11012	0	0	2.90398	1.33302	1.30607	387.985	1.33256	0	11.1845	0	55.5844	7.47196	1.3328	385.836	4.65874	3.42794	0	3.2991	0	2.66597	0	2.66513	2.49949	3.0001	17.5335	11.2385	2.09094	0	14.9401
PWY-7377	cob(II)yrinate a,c-diamide biosynthesis I (early cobalt insertion)	0	0	0	0	0	0	0	0	0	0	0	0	0	0	0	0	0	0	15.017	0	0	0	0	0	3017.5	5.92918	5.17104	638.746	0	5.74258	5.89822	0	57.4991	0	5.38084	0	0	0	0	0	0	0	0	0	0	0	0	0
PWY-7376	cob(II)yrinate a,c-diamide biosynthesis II (late cobalt incorporation)	6.99673	8.81399	9.41705	19.088	8.39431	0	11.4972	5.66812	5.22877	34.6126	376.444	48.1554	33.4009	29.2177	291.663	46.9705	36.8183	45.1448	136.144	141.572	231.767	21.1554	2675.66	9.74456	3299.92	891.213	87.6851	2480.21	140.233	44.1995	653.06	98.3836	1010.44	98.1571	5423.45	62.3277	837.285	1285.9	1731.68	1788.63	1317.91	2084.73	32443.1	13527.2	2597.37	726.477	662.89	2615.88
PWY-7374	1,4-dihydroxy-6-naphthoate biosynthesis I	1.05	0.4	0	0.35	0.76	0	1	0	1.23	1.46667	2.8	2.4	2.27273	1.4	1.2	0.8	1.2	0.35	1.6	0.6	1.8	0	0.4	0.425	12.931	1.8	1.4	365.482	0.45	0	0.6	0.6	5.55556	1	2	0.6	0	2	1	0	5.55556	0	0	2	3	0	0	0
PWY-7371	1,4-dihydroxy-6-naphthoate biosynthesis II	1.14545	0.45	0	0.381818	0.844444	0	1	0	1.39245	1.61633	2.8	2.54118	2.30769	1.4	1.2	0.8	1.2	0.381818	1.6	0.6	1.8	0	0.4	0.485714	12.3288	1.8	1.4	364.2	0.522581	0	0.6	0.6	5.625	1	2	0.6	0	2	1	0	5.625	0	0	2	3	0	0	0
PWY-7347	sucrose biosynthesis III	0	1.48621	9.4062	23.7968	0	0	7.49505	0	0	0	7.48155	7.43693	0	0	7.49622	1.49968	1.49882	0	0	0	0	0	0	0	330.325	0	0	206.489	0	5.94888	1.49931	0	137.263	0	0	0	2.99824	4.49605	4.49823	0	0	0	2.99992	2.99981	1.49987	0	0	4.49811
PWY-7332	superpathway of UDP-N-acetylglucosamine-derived O-antigen building blocks biosynthesis	0	2.97683	2.91045	1.48965	1.52039	0	0	0	5.05261	2.3	0.769437	1.53447	0	0	0	0	0	0	0	0	0	0	0	0	133.644	0	0	7.76339	12.9798	11.9459	6.9579	0	10.0516	0	0	0	0	0	0	0	0	0	0.769986	0	0	1.53784	1.53935	6.98768
PWY-7328	superpathway of UDP-glucose-derived O-antigen building blocks biosynthesis	23.0402	47.2475	26.9531	40.0133	55.3902	35.0194	3887.76	355.718	39.3745	443.911	827.909	183.906	455.109	1219.47	4756.03	2296.82	604.063	19128.9	7825.14	2918.45	40061.8	22.5073	2141.53	13.0481	7394.41	788.432	1311.8	6480.26	576.066	198.735	668.068	2053.87	2583.26	1378.85	6138.27	58188.5	1228.59	558.947	2857.34	1344.17	1467.74	3527.1	1521.17	1065.23	4337.9	375.27	3240.21	912.922
PWY-7323	superpathway of GDP-mannose-derived O-antigen building blocks biosynthesis	7.33344	8.15861	21.2044	33.8948	12.2416	6.99874	12.1714	9.38598	14.7648	22.1605	27.8692	38.8752	20.8509	14.1817	18.6646	3.91096	19.2548	2.45615	9.80981	3.96102	2.00566	2.87088	3.9873	6.12231	2477.69	20.7839	5.89027	3572.83	67.7665	67.7695	35.1573	11.9546	1637.07	2.97645	2.99928	0	21.7568	41.3636	41.5983	49.3922	57.5591	20.9161	20.0038	37.9569	995.787	23.6467	223.669	397.436
PWY-7315	dTDP-N-acetylthomosamine biosynthesis	16.5198	14.7005	12.7956	20.4313	27.6272	20.9664	4389.01	282.523	25.2692	421.761	651.588	93.0184	445.028	1232.58	4678.28	2329.97	592.803	19639.7	7976.75	2894.92	41025.1	19.9229	1242.62	9.56021	5011.86	469.658	1286.19	5036.85	442.502	143.845	410.16	2039.99	1887.91	1350.75	3971.41	59803.2	879.809	278.377	2172.86	778.513	945.711	2586.53	619.928	448.451	3461.33	191.047	3226.17	634.745
PWY-7295	L-arabinose degradation IV	0	0	0	0	0	0	0	36.2874	3.69314	3.97691	0	36.3143	9.87452	7.97049	0	0	4.20304	0	0	0	0	0	0	1.67305	643.39	0	0	1287.89	72.9126	19.6025	0	0	411.396	0	0	0	0	11.7209	0	0	4.21	0	0	0	0	15.6346	5.88537	32.3899
PWY-7255	ergothioneine biosynthesis I (bacteria)	6.1198	0.394907	0.982517	0.398396	0.789492	0	1.99941	0	1.17577	3.58837	5.58491	3.18168	1.99669	0.799804	2.39954	9.58508	2.39639	0.399997	3.19951	1.19981	3.59988	14.7837	0.799917	5.55454	88.5308	3.59518	0.799816	1274.29	1.39849	1.99029	3.19516	3.19812	300.179	5.9901	3.99916	1.19999	0	0	3.99764	1.99915	1.99912	0	1.99994	5.9987	13.9841	17.8231	5.99408	7.98951
PWY-7254	TCA cycle VII (acetate-producers)	42.4262	72.022	43.2807	57.441	106.374	60.0705	4419.5	571.941	69.3971	607.061	1290.02	378.873	578.478	1485.5	5849.84	2792.53	756.723	22979.3	9426.26	3581.66	48168.1	59.0969	5418	31.3804	10034.1	1905.71	1614.79	10751.6	854.348	323.566	1449.29	2512.37	3854.36	1713.16	12437.4	69850.2	2196.03	2410.07	4856.84	3757.75	3074.28	5908.33	53364.1	22405.2	7540.09	1419.5	4243.4	5056.23
PWY-7242	D-fructuronate degradation	33.8769	51.7126	30.9944	38.4544	100.781	60.0011	4415.65	572.761	32.7509	490.733	900.715	328.525	536.992	1452.6	5582.67	2734.75	711.707	22931.3	9305.74	3445.95	47959.1	16.495	1735.84	9.18774	10569.4	678.657	1538.71	8262.73	651.277	210.452	593.999	2415.62	3078.28	1611.33	5606.83	69794.6	1227.03	420.085	2955.45	1142.94	1351.03	3663.87	842.016	606.707	4813.39	283.748	3636.19	943.146
PWY-7237	myo-, chiro- and scillo-inositol degradation	70.4	109.8	49.25	35.8	253.6	138	9809.25	1247.75	43.15	778.95	1087.03	601.9	761	2145.6	8005.55	4053.7	1025.3	34342.6	13945.6	4996.15	71633.2	24	1505.35	12.55	8378.25	626.45	2193.85	10823	844.63	329	546.4	3510.65	3357.58	2321	5133.5	104619	1401.75	401	3982.5	1365.5	1275.75	3602.5	666.75	474.75	4193.75	283.25	6697.33	847.75
PWY-7234	inosine-5'-phosphate biosynthesis III	38.2394	96.7419	64.7419	52.0851	98.3831	57.3847	3314.63	476.413	134.333	451.664	858.126	419.467	415.721	1102.68	4294	2071.85	552.827	17218.8	7027.74	2633.18	36050	33	3412.31	18.39	8756.95	1192.88	1183.82	7652.76	573.169	229.964	919.097	1850.28	3025.96	1247.78	7956.67	52366.2	1424.69	1467.83	3174.5	2306.17	1944.71	3879.33	32646.2	13719.4	4966.26	860.036	2980.93	3057.13
PWY-7229	superpathway of adenosine nucleotides de novo biosynthesis I	50.6017	122.958	79.2376	62.4806	128.754	74.3305	4337.85	614.32	165.642	584.019	1103.42	526.818	544.627	1442.39	5609.12	2711.21	722.631	22538.5	9194.4	3441.92	47184.1	44.2305	4315.56	24.4449	10875.1	1512.4	1546.44	9919.27	744.453	296.556	1166.65	2418.7	3780.89	1630.2	10131.9	68550	1822.85	1841.54	4073.32	2914.02	2476.53	4978.96	40566.7	17060.7	6386.01	1084.29	3878.5	3841.02
PWY-7228	superpathway of guanosine nucleotides de novo biosynthesis I	51.1059	125.537	79.9678	60.5297	127.206	72.214	4334.24	578.352	164.237	580.851	1049.38	504.394	522.265	1390.96	5395	2614.79	695.236	21745.6	8875.59	3311.39	45514.7	41.7604	3916.72	23.1781	9907.59	1377.08	1486.32	9467.03	706.18	293.912	1070.79	2329.14	3887.98	1569.74	9297.55	66141.4	1712.75	1648.63	3889.56	2674.87	2275.65	4633.51	35716.2	15041.8	5922.65	978.631	3821.94	3433.75
PWY-7222	guanosine deoxyribonucleotides de novo biosynthesis II	48.8655	122.893	81.3334	61.3717	122.072	72.3748	4417.27	606.147	170.93	591.957	1104.43	525.407	551.193	1466.95	5700.88	2758.35	732.734	22954.3	9355.9	3499.33	48048.8	42.1749	4247.84	23.6252	9261.29	1488.58	1569.72	9689.49	743.142	293.806	1151.96	2459.19	3755.26	1655.61	10032.7	69816.9	1814.02	1794.9	4062.17	2861.84	2449.36	4970.23	39250.1	16517.4	6382.07	1056.24	3922.25	3747.6
PWY-7221	guanosine ribonucleotides de novo biosynthesis	49.4524	124.508	76.2466	56.8969	122.902	67.8212	3972.58	531.837	148.541	543.681	961.065	470.672	473.344	1260.63	4886.21	2367.6	630.27	19675.3	8039.36	2997.62	41183.5	38.8926	3575.73	21.4755	10268.4	1257.91	1346.74	8772.02	644.117	274.712	978.835	2109.02	3690.86	1422.82	8474.85	59843.1	1568.07	1510.16	3574.2	2456.34	2076.82	4215.02	32736	13785.9	5373.75	898.401	3507.38	3140.13
PWY-7220	adenosine deoxyribonucleotides de novo biosynthesis II	48.8655	122.893	81.3334	61.3717	122.072	72.3748	4417.27	606.147	170.93	591.957	1104.43	525.407	551.193	1466.95	5700.88	2758.35	732.734	22954.3	9355.9	3499.33	48048.8	42.1749	4247.84	23.6252	9261.29	1488.58	1569.72	9689.49	743.142	293.806	1151.96	2459.19	3755.26	1655.61	10032.7	69816.9	1814.02	1794.9	4062.17	2861.84	2449.36	4970.23	39250.1	16517.4	6382.07	1056.24	3922.25	3747.6
PWY-722	nicotinate degradation I	0	0	0	0	0	0	0	1.49045	1.6	2.57143	0.574402	2.83465	6.59686	1.62162	0	0	3.547	0	0	0	0	0	1.2	1.41176	10.9821	0	0	7.21671	15.1541	6.84371	0	0	3.67773	0	0	0	0	4.15385	0	0	0	0	0	0	0	0	4.43757	1.4876
PWY-7219	adenosine ribonucleotides de novo biosynthesis	48.9909	113.637	72.3716	59.399	124.028	70.5312	3977.01	578.563	150.055	537.675	1028.34	490.581	501.934	1323.89	5151.92	2487.57	664.887	20661.8	8434.06	3160.37	43259.7	42.5838	4094.64	23.2208	11051.3	1433.31	1421.51	9462.27	695.395	278.549	1102.39	2220.92	3543.27	1498.48	9549.76	62839.6	1709.3	1764.44	3811.92	2769.76	2336.6	4655.08	39176.3	16465	5963.64	1039.74	3579.11	3675.54
PWY-7211	superpathway of pyrimidine deoxyribonucleotides de novo biosynthesis	42.4274	105.633	70.9487	57.1108	105.306	58.6174	3976.26	501.884	149.495	533.226	1016.01	462.724	497.224	1321.22	5144.46	2484.69	660.932	20660.6	8428.09	3155.99	43254.1	38.9089	4008.66	21.4613	9355.21	1401.04	1417.65	8795.77	669.833	267.802	1080.3	2217.94	3466.97	1494.75	9385.49	62838.1	1684.97	1711.97	3760.81	2702.32	2290.17	4598.4	37934.2	15947.6	5884.18	1004.85	3560.8	3564.18
PWY-7208	superpathway of pyrimidine nucleobases salvage	48.3374	106.263	69.5429	58.085	126.588	74.237	3790.31	608.877	142.516	527.586	1072.82	494.463	487.924	1268.13	4995.61	2383.74	645.01	19692.1	8073.95	3056.9	41274	43.3433	4458.81	23.9975	10405.2	1554.34	1380.33	9331.13	707.013	288.119	1190.49	2146.18	3632.48	1458.35	10282.5	59867.5	1820.12	1937.62	4034.45	3019.66	2515.77	4923.46	43492.2	18266	6277.22	1133.22	3589.53	4032.86
PWY-7200	superpathway of pyrimidine deoxyribonucleoside salvage	36.2603	72.7578	42.6664	41.3835	96.6805	57.8377	3312.61	485.819	49.6443	424.217	672.881	354.958	402.645	1090.71	4184.72	2055.94	538.071	17200.9	6977.79	2582.3	35966.1	22.69	1502.3	13.4616	7635.11	591.381	1151.8	6828.97	513.446	209.476	502.509	1813.96	2689.4	1211.77	4540.74	52344.3	949.255	427.503	2233.8	1052.09	1124.41	2749.34	905.401	672.121	3657.39	308.217	2716.04	1058.3
PWY-7199	pyrimidine deoxyribonucleosides salvage	33.3653	54.7245	31.7298	36.1044	94.8843	57.7825	3311.22	497.938	26.3411	397.191	523.378	305.772	386.433	1076.11	4049.85	2035.04	520.138	17178	6914.34	2517.03	35855.8	17.2006	859.935	9.89805	7422.75	353.789	1112.46	6286.49	444.791	185.903	313.478	1766.56	2356.38	1166.3	2888.19	52315	657.277	220.277	1602.18	610.3	719.265	1979.96	393.799	296.11	2707.33	165.297	2428.44	564.027
PWY-7197	pyrimidine deoxyribonucleotide phosphorylation	38.7101	92.47	60.85	49.7663	97.2627	57.33	3314.16	476.08	124.904	447.329	857.087	403.555	415.875	1102.25	4292.91	2072.66	552.31	17218.2	7026.36	2633.33	36049.5	34.781	3412.18	19.0976	7800.41	1193	1183.25	7668.32	573.393	228.999	918.249	1850.64	2938.12	1248.42	7956.5	52366.3	1424.25	1467	3174.5	2306.42	1944.94	3879	32646.1	13719.2	4967.84	861.902	2981.5	3057.53
PWY-7196	superpathway of pyrimidine ribonucleosides salvage	33.9643	68.5315	46.0815	37.519	90.2538	58.1458	3566.86	508.649	52.0426	448.768	758.357	381.533	437.136	1177.1	4535.22	2217.27	581.665	18528.9	7529.08	2794.75	38757.6	20.3887	1840.39	12.144	8420.88	709.726	1249.43	6938.77	551.943	201.666	590.162	1962.21	2092.16	1313.24	5405.16	56377.3	1103.05	529.602	2575.29	1273.57	1323.1	3172.85	1188.64	845.584	4185.8	349.094	2992.62	1265.03
PWY-7187	pyrimidine deoxyribonucleotides de novo biosynthesis II	29.243	54.1656	41.1319	36.8413	64.2931	41.1662	3312.72	399.551	68.971	432.019	789.358	253.244	410.895	1098.05	4260.69	2067.39	547.041	17213.1	7012.16	2618.13	36025.4	23.362	2512.12	12.5862	7510.84	905.943	1174.02	6759.18	528.179	200.908	732.606	1839.5	2320.56	1237.05	6562.39	52360.1	1244.87	789.836	2833.09	1642.62	1590.24	3476.43	2872.22	1962.49	4506.65	488.822	2900.69	1730.33
PWY-7184	pyrimidine deoxyribonucleotides de novo biosynthesis I	44.674	108.965	71.6004	55.0941	112.946	67.1584	3976.32	581.3	150.055	534.183	1008.13	489.135	496.683	1321	5139.39	2485.24	660.761	20660.3	8425.26	3155.14	43249.7	39.7934	3926.86	21.3037	8965.67	1376.51	1415.87	8920.47	673.436	267.444	1062.32	2216.52	3438.74	1494.02	9231.15	62837.1	1663.36	1673.99	3716.97	2658.66	2256.41	4544.12	36771.4	15465.5	5829.83	984.373	3548.38	3498.68
PWY-7159	chlorophyllide a biosynthesis III (aerobic, light independent)	0	0	16.1358	29.7437	0	0	7.93006	0	0	0	10.9627	11.5801	0	0	12.6714	2.87184	2.85544	0	0	0	0	0	0	0	136.956	0	0	1055.31	0	11.4184	0	0	26.7075	0	0	0	5.55477	8.63944	8.44404	0	0	0	5.67749	5.83403	2.96236	0	0	5.95839
PWY-7111	pyruvate fermentation to isobutanol (engineered)	64.9929	90.2597	53.612	95.5748	187.93	94.104	5251.74	764.422	49.7209	663.429	1333.23	564.374	679.215	1752.45	6765.27	3275.33	880.63	27175.6	11079.4	4145.7	56895.1	64.1678	5080.84	33.4135	14413	1795.1	1862.32	17140.9	933.498	359.184	1394.93	2910.46	6876.79	1964.63	11964.2	82678.7	2161.88	2180.34	4847.21	3447.1	2931.63	5896.9	47544.7	19999	7641.83	1298.16	4667.94	4549.86
PWY-7098	vanillin and vanillate degradation II	0	0	0	0	0	0	8.30315	15.3389	0	5.82347	2.46701	122.32	0	0	0	0	3.06376	0	0	1.49986	0	0	0	0	13.9375	0	0	9.32403	3.04383	0	0	0	1.25404	0	0	0	0	0	0	1.58806	0.415819	0	1.54284	1.38459	0	11.9069	0.563999	1.61663
PWY-7097	vanillin and vanillate degradation I	0	0	0	0	0	0	7.38257	13.6956	0	5.1811	2.19329	112.945	0	0	0	0	2.72421	0	0	1.33325	0	0	0	0	12.3908	0	0	8.28893	2.70668	0	0	0	1.11478	0	0	0	0	0	0	1.41167	0.369621	0	1.37142	1.23076	0	10.5926	0.501341	1.43705
PWY-7094	fatty acid salvage	49.9945	37.8219	40.3054	59.2062	48.5395	15.7249	56.5948	67.6055	44.2665	287.886	1127.62	258.044	265.073	199.401	1506.96	355.859	225.754	267.953	767.043	744.187	1360.15	69.3907	5259.71	40.4294	8210.93	1836.74	444.951	13891.2	648.92	291.956	1418.5	542.103	3882.04	534.508	12389.8	371.499	2122.04	2189.67	4611.55	3518.17	3023.98	5586.15	46859.7	19758.1	7030.2	1305.26	2638.27	4557.97
PWY-7090	UDP-2,3-diacetamido-2,3-dideoxy-&alpha;-D-mannuronate biosynthesis	0	0	0	0	0	0	0	0	0	0	0	0	0	0	0	0	0	0	0	0	0	0	0	0	74.2884	0	0	403.856	0	0	0	0	3.74514	0	0	0	0	0	0	0	0	0	0	0	0	0.413534	0	0
PWY-7007	methyl ketone biosynthesis	17.012	20.1337	0.991296	1.98072	44.0093	14.4562	0	40.7563	0	74.2772	3.99554	28.9529	1.9977	3.99641	5.99796	9.98808	5.98414	0	3.99944	1.99963	1.99997	20.4285	1.99969	7.30826	725.724	9.97812	1.99918	833.095	26.6876	86.9673	11.9597	3.99789	1146.37	9.9806	9.99684	0	5.99383	11.9726	19.9697	17.9625	27.8981	3.99901	15.9977	35.972	37.9312	35.5878	5.99718	53.7343
PWY-7003	glycerol degradation to butanol	15.6274	23.3772	20.1342	8.61568	1.30114	12.3892	1.8637	1.97278	9.11004	15.7961	22.8501	52.4403	3.63119	1.86092	1.92327	1.92187	11.0919	1.89321	28.5293	7.56418	3.5155	10.0292	1.80004	0	332.152	35.6282	11.9113	932.349	51.3176	48.6087	32.2491	4.82063	66.2598	0	15.6273	0	35.3785	36.9638	50.3017	83.3896	54.5787	29.4913	24.336	31.9096	1455.91	22.2667	351.579	497.04
PWY-6992	1,5-anhydrofructose degradation	0	0	0	0	4.85612	0	0	0	0	0	0.819969	0	0	0	0	0	0	0	0	0	0	0	0	0	942.908	0	0	791.89	0.823084	0	8.84943	0	982.856	0	0	0	0	0	0	0	0	0	0	0	2.41896	0	0.781916	0
PWY-6969	TCA cycle V (2-oxoglutarate:ferredoxin oxidoreductase)	50.1128	109.157	66.6945	60.3869	116.446	72.3884	4275.14	610.858	126.656	552.814	943.429	460.583	538.093	1420.95	5483	2672.8	708.889	22211	9042.32	3375.63	46477.8	42.4611	2297.05	23.2735	9593.17	883.226	1509.04	10332	732.654	267.099	737.483	2370.88	3678.98	1593.73	6644.74	67560	1345.53	700.883	3133.79	1598.54	1646.47	3854.94	1596.3	1145.97	5126.19	473.675	3667.37	1651.77
PWY-6957	mandelate degradation to acetyl-CoA	0	0	0	0	0	0	0	0	0	0	0	0	0	0	0	0	0	0	0	0	0	0	0	0	30.198	0	0	788.008	0	0	0	0	0	0	0	0	0	0	0	0	0	0	0	0	0	0	0	0
PWY-6901	superpathway of glucose and xylose degradation	41.1923	73.2036	48.1651	35.2817	104.711	64.8805	31.8067	566.919	48.4357	165.823	263.342	357.217	121.739	76.2669	94.5679	77.9746	74.302	55.8779	112.54	153.692	15.9952	24.8415	31.6809	14.4498	9367.82	210.403	61.7402	6082.71	523.24	182.01	249.328	35.0655	2045.71	76.6793	187.822	15.9967	119.589	328.029	139.405	756.096	338.007	47.5238	124.893	26.2589	145.987	246.639	82.0601	989.018
PWY-6897	thiamin salvage II	32.7165	55.2341	33.6742	56.3713	89.248	53.0815	3316.57	476.742	29.9308	433.938	857.668	299.476	415.446	1099.23	4291.61	2071.35	554.553	17213.6	7021.46	2633.18	36044.5	34.3214	3413.54	17.9631	7827.92	1192.49	1183.26	7502.66	564.417	249.763	921.731	1850.87	2845.67	1248.66	7956.67	52365.8	1426.07	1466.99	3176.55	2304.5	1943.29	3877.11	32646.2	13726.4	4970.56	859.814	2979.8	3062.17
PWY-6895	superpathway of thiamin diphosphate biosynthesis II	27.8661	49.1661	26.0309	24.2181	81.7337	50.7971	23.8433	446.648	12.5594	90.3128	107.514	265.504	22.8036	23.5333	70.9193	58.4619	54.6243	35.9317	63.4351	115.23	23.9855	14.6541	11.9618	4.16802	5760.36	158.299	23.5658	4846.26	339.034	101.294	56.6481	23.7206	131.45	57.4896	94.9593	11.9975	72.4544	269.878	116.019	603.638	234.992	70.8056	61.2156	79.6182	2489.32	144.574	735.48	1095.89
PWY-6892	thiazole biosynthesis I (E. coli)	3.75301	2.91747	5.09579	7.84025	1.48646	1.97051	18.9268	29.9073	5.88535	19.4445	11.4011	184.687	3.49282	0.98948	0.989867	0.989724	5.96228	0.989967	24.9382	6.9792	2.00993	4.18369	0.989832	0	5674.44	20.787	8.96027	542.317	6.94139	25.9387	11.909	2.00873	69.4307	0	8.99407	0	21.7939	17.8725	29.8357	49.3875	30.7047	17.9514	17.0048	25.9813	1006.93	35.1451	227.868	380.76
PWY-6891	thiazole biosynthesis II (Bacillus)	17.1323	32.7938	12.7873	7.22215	60.9154	42.7485	4.79624	357.358	3.76695	21.7274	23.8979	181.007	4.77019	4.78868	14.3739	11.9625	11.8606	7.19837	12.7794	23.8821	4.79965	4.46193	2.39909	1.02461	2780.05	35.4216	4.78948	2006.4	130.419	30.3936	11.9154	4.79326	27.3021	11.9378	19.1749	2.39994	15.1048	63.2883	23.9022	152.727	52.0342	14.3711	12.2615	15.9979	830.79	33.4115	183.287	307.131
PWY-6749	CMP-legionaminate biosynthesis I	11.9861	21.3624	10.9707	2.59084	48.3746	35.4524	3.99759	327.544	3.29687	15.7307	19.7704	168.887	3.9809	3.99277	9.98837	9.97593	7.9428	5.99895	4.65846	19.9244	1.99994	3.78145	1.99941	0	105.405	27.6769	1.99831	1513.33	80.0685	22.9241	9.94634	3.99568	17.9542	9.96016	15.9839	1.99996	11.9498	53.0277	19.9374	128.344	43.5103	11.9815	9.99847	13.3335	708.993	27.5549	153.972	259.459
PWY-6737	starch degradation V	28.6931	44.5249	37.2415	40.8621	63.8724	43.5063	4412.64	480.842	50.6084	550.947	1114.83	236.274	544.863	1455.47	5649.47	2747.53	721.059	22940.7	9333.03	3475.09	48007.6	32.1771	4299.77	18.8678	9949.04	1506.88	1557.9	8659.37	680.946	252.598	1163.15	2440.06	3088.65	1636.83	10145.5	69807.4	1884.23	1808.83	4323.7	2982.21	2480.55	4986.66	39294.1	16541.7	6581.05	1053.3	4070.1	3795.8
PWY-6728	methylaspartate cycle	0	0	0	0	0	0	0	0	0	0	0	0	0	0	0	0	0	0	0	0	0	0	0	0	21.44	0	0	50.6215	0	0	4.78497	0	0	0	0	0	0	0	0	0	0	0	0	0	5.1726	0	0	0
PWY-6713	L-rhamnose degradation II	0	0	0	0	0	0	0	0	0	0	0	3.4871	0	0	0	0	0	0	0	0	0	0	0	0	4.06815	0	0	0	0	1.57939	0	0	2.59051	0	0	0	0	0	0	0	0	0	0	0	0	0	0	0
PWY-6708	ubiquinol-8 biosynthesis (prokaryotic)	21.0629	61.3842	51.78	45.7551	41.2066	24.8687	3817.4	277.08	123.945	452.098	943.736	291.273	462.221	1221.04	4760.75	2294.37	606.637	19128.3	7810.98	2916.35	40051.4	23.9194	3791.11	17.9475	7276.19	1307.47	1312.42	7438.63	572.421	200.15	1006.41	2053.01	2390.62	1379.58	8827.62	58184	1587.99	1606.05	3570.68	2517.43	2134.83	4306.82	36263.2	15229.2	5522.36	928.631	3415.08	3300.55
PWY-6703	preQ0 biosynthesis	28.7453	84.7476	54.1011	49.5978	82.9975	55.1032	3310.78	504.477	123.11	419.679	918.876	357.19	421.626	1106.32	4357.73	2078.49	558.945	17229.4	7054.87	2668.14	36104.8	23.3596	3829.94	14.6565	7005.81	1329.87	1201.68	6690.7	596.674	193.453	1011.51	1873.07	2466.26	1266.8	8844.29	52381.3	1566.36	1657.69	3472.24	2586.36	2150.88	4247.01	37275.5	15640.7	5400.7	950.588	3114.91	3433.63
PWY-6700	queuosine biosynthesis	26.4643	78.7113	54.1257	48.9505	73.4873	49.3699	3313.16	459.154	122.142	406.273	850.744	386.254	413.582	1100.1	4288.96	2066.86	548.659	17217.7	7022.76	2631.98	36047.4	21.9469	3410.68	14.0218	8179.43	1186.95	1182.6	6990.5	557.647	177.904	909.143	1848.04	2322.75	1242.42	7950.5	52365.7	1421.5	1462.5	3165.75	2298.67	1932.19	3876.75	32638.6	13703.1	4949.84	844.25	2977.96	3030.89
PWY-6690	cinnamate and 3-hydroxycinnamate degradation to 2-oxopent-4-enoate	16.4186	16.6718	1.596	1.90786	39.1653	12.1051	1.7737	31.6866	2.96608	5.81854	5.78367	28.4775	2.38551	2.88146	3.86923	6.8329	8.18865	0.662915	4.95285	4.09738	3.28541	15.057	1.00987	4.33735	76.7838	13.4142	1.7027	952.152	26.2247	12.9939	3.28916	2.97678	33.7895	4.03448	8.14449	0.818182	7.23848	12.3934	21.1034	28.2845	17.1403	7.91623	11.308	11.5213	422.958	29.7663	89.4334	168.924
PWY-6641	superpathway of sulfolactate degradation	0	0	0	0	0	0	0	0	0	0	0	2.1383	0	0	0	0	0	0	0	0	0	0	0	0	4.92214	0	0	0	0	2.26464	0	0	3.49652	0	0	0	0	0	0	0	0	0	0	0	0	0	0	0
PWY-6630	superpathway of L-tyrosine biosynthesis	30.5282	44.5706	37.5782	54.6999	79.7555	48.2942	4241.55	510.468	37.6494	539.692	1103.3	343.525	543.547	1417.05	5616.73	2666.06	719.342	22003.9	9061.65	3432.29	46160.3	39.3773	3290.7	21.3206	10846.7	1229.06	1552.92	9241.49	725.8	274.013	1001.72	2410.36	3425.41	1636.61	8901.21	66890.8	1720.67	1086.93	3924.34	2260.7	2186.13	4826.17	3088.89	2244.46	6272.34	695.582	3939.45	2503.88
PWY-6629	superpathway of L-tryptophan biosynthesis	11.8794	0	11.8237	12.8501	0	7.24823	3.95654	3.93543	13.9834	30.4628	15.7636	29.6828	7.93565	3.95021	3.95752	3.95479	23.311	3.95937	27.8836	15.8944	8.03876	9.55609	3.95691	0	20.006	58.0365	11.9181	0	27.0578	61.7973	23.5866	8.01626	23.8596	0	11.988	0	62.0905	69.6538	116.992	178.09	118.896	71.1289	55.9731	79.7168	2837.96	46.2321	774.653	1188.64
PWY-6628	superpathway of L-phenylalanine biosynthesis	31.6071	46.0805	38.0885	57.1325	82.3165	49.5762	4532.67	530.671	40.7079	579.129	1284.52	379.732	585.352	1517.8	6054.92	2855.21	774.661	23512.3	9705.62	3693.23	49350.4	44.0699	5138.34	24.1915	11749.2	1794.38	1675.59	9846.58	793.605	293.981	1382.07	2594.05	3572.79	1766.74	12077.7	71463	2161.27	2168.7	4807.64	3443.46	2939.07	5904.47	47634.7	20041.7	7497.83	1268.98	4342.17	4487.98
PWY-6612	superpathway of tetrahydrofolate biosynthesis	39.5959	76.4208	43.83	47.7241	100.839	59.6612	3384.83	494.872	53.3002	463.883	964.772	357.386	433.776	1131.59	4473.49	2130.43	576.634	17597.8	7219.09	2735.27	36891.4	40.09	4031.71	21.7802	9012.02	1405.97	1236.28	7960.11	615.841	259.432	1078.62	1922.09	3165.8	1306.13	9306.22	53501.1	1647.25	1746.16	3651.41	2725.08	2276.85	4455.41	39155.4	16453	5734.36	1022.68	3245.54	3648.63
PWY-6609	adenine and adenosine salvage III	38.5638	61.8562	37.8483	43.8565	110.824	68.0225	3308.58	568.604	25.2025	403.414	623.049	300.812	398.568	1085.16	4142.86	2050.83	532.382	17192.5	6964.48	2563.29	35932.2	26.8446	1226.92	13.4524	11941.2	511.123	1143.26	7206.26	492.928	203.356	435.321	1797.21	2487.33	1198.31	3888.13	52335.8	843.073	376.054	2006.54	946.129	985	2463.27	657.589	486.379	3319.05	252.376	2625.16	973.119
PWY-6608	guanosine nucleotides degradation III	31.6834	47.8701	57.6242	63.5346	87.6062	41.5052	4673.66	538.275	38.5185	560.392	1213.36	375.185	588.917	1550.67	6091.02	2916.12	771.355	24306	9931.61	3726.9	50926.2	33.1751	4992.53	17.5821	14931.5	1722.04	1682.1	10195.8	701.477	275.92	1324.69	2616.16	3519.11	1760.89	11647.5	73938.5	2074.15	2098.39	4630.85	3285.96	2801.59	5671.38	47484.5	19936.2	7260	1210.08	4300.75	4318.74
PWY-6590	superpathway of Clostridium acetobutylicum acidogenic fermentation	10.6597	3.92595	10.8076	4.97782	0.914014	0	1.24252	1.3348	1.84157	9.71382	13.9621	24.2102	2.23287	1.2666	1.40654	1.38774	6.4939	1.33251	18.1026	5.25305	2.25542	4.54588	1.11622	0.958018	4259	21.9793	6.6702	679.163	35.9203	25.6637	16.0421	2.76022	65.3952	0	10.3746	0	14.0464	24.4963	18.8722	55.8043	31.4827	5.39493	11.0706	2.85331	20.8134	14.3892	6.58562	219.672
PWY-6588	pyruvate fermentation to acetone	8.33317	12.2386	12.859	3.34501	0.438261	5.03086	0.621436	0.659407	3.53996	5.36017	7.74652	20.5928	1.21584	0.620835	0.641235	0.640923	3.73557	0.631103	9.52926	2.52508	1.17189	4.33498	0.600322	0	113.106	12.2099	3.99097	336.857	18.0407	18.157	11.0675	1.60901	22.3828	0	5.21714	0	12.0087	12.8407	16.9631	28.9835	18.6114	9.88001	8.19418	10.8225	603.259	7.69743	126.324	233.358
PWY-6562	norspermidine biosynthesis	3.9793	17.1882	10.0787	0.490887	5.97683	0.491687	11.7334	16.941	24.5947	86.3224	445.845	113.173	41.9809	41.8032	418.27	63.691	48.9632	73.1584	202.606	205.344	348.305	10.7659	1334.18	6.33371	2105.29	496.241	123.687	1233.37	146.724	44.1501	421.822	140.885	406.746	138.915	3960.83	92.6994	786.962	312.447	1813.72	817.135	934.664	2236.17	737.129	539.835	2646.02	206.798	866.047	509.026
PWY-6545	pyrimidine deoxyribonucleotides de novo biosynthesis III	2.58397	3.08419	3.59723	6.71474	1.77849	0	4.49627	0	11.0746	8.01072	30.4023	11.4921	13.236	10.7356	5.39584	3.59618	5.85662	0.899971	25.1448	2.6983	8.09889	0	1.79939	0.873219	4301.07	21.3506	10.7399	3085.66	48.441	16.6957	11.605	3.6855	645.259	4.49007	13.4854	2.69991	4.491	8.96393	4.49597	0	31.6614	0	0	8.99608	13.4769	0	0	0
PWY-6519	8-amino-7-oxononanoate biosynthesis I	28.0427	63.021	35.756	55.6616	58.6607	39.5006	5184.12	399.613	84.962	527.873	1230.35	363.333	536.069	1405.71	5548.39	2639.41	708.954	21869.5	9042.91	3389.46	45841.9	32.3471	5008.12	20.8751	9863.36	1728.97	1532.99	8855.39	724.021	237.696	1321.71	2390.08	3445.24	1620.05	11522.1	66491.6	2104.22	2157.54	4826.41	3419.74	2797.72	5512.73	48919.7	20528.4	7055.16	1245.4	4640.39	4462.95
PWY-6507	4-deoxy-L-threo-hex-4-enopyranuronate degradation	13.723	21.6585	12.6942	7.0208	51.9425	36.3304	6.65498	345.627	3.18478	20.8815	28.4257	165.891	5.31362	4.65254	14.6408	10.6393	12.116	6.65903	8.65597	22.5857	3.33988	5.13537	2.6583	0	1926.48	39.0148	3.99481	2508.14	89.4809	36.799	27.4271	5.77309	1675.47	11.9555	17.974	1.99997	24.4256	62.2613	35.7869	154.118	63.5049	15.9658	19.1908	19.1296	720.081	34.3255	156.534	388.431
PWY-6505	L-tryptophan degradation XII (Geobacillus)	6.27925	1.09354	0	1.01809	1.9913	0	2.00724	0	2.59389	1.83725	7.01164	5.75257	1.93883	0.809394	2.41821	1.49859	4.25877	0.368745	2.52039	1.659	2.93686	0	0.748041	3.70997	41.6539	4.1847	0.669303	982.115	1.17386	4.93876	1.3266	2.37329	22.4585	2.65469	3.27753	0.898923	0	0	0	0	3.18066	0	0.592964	0	2.36192	10.3348	0	8.93947
PWY-6486	D-galacturonate degradation II	0	0	0	0	0	0	0	1.49791	1.61938	3.76691	0	1.88338	8.73897	1.9322	0	0	1.94925	0	0	0	0	0	1.99925	1.74184	3.99711	0	0	3.99654	15.1498	8.87949	0	0	3.99168	0	0	0	0	5.98609	0	0	0	0	0	0	0	0	5.97186	1.99924
PWY-6471	peptidoglycan biosynthesis IV (Enterococcus faecium)	0	0	0	0	8.89246	3.03289	0	9.44908	0	0	9.51179	18.4236	0	0	0	0	0	0	9.58935	0	0	0	0	0	4590.06	0	9.53707	9.59001	3.15358	0	9.51692	0	56.6524	0	9.59035	0	9.5464	0	0	0	0	0	0	3.16738	6.42513	9.51062	0	0
PWY-6470	peptidoglycan biosynthesis V (&beta;-lactam resistance)	0	0	0	0	0	0	0	0	0	0	0	0	0	0	0	0	0	0	0	0	0	0	0	0	19.1299	0	0	0	0	0	0	0	15.0936	0	0	0	0	0	0	0	0	0	0	0	0	0	0	0
PWY-6467	Kdo transfer to lipid IVA III (Chlamydia)	14.16	55.33	44.41	44.6	28.67	17	3309.91	207.08	119.75	395.25	837.94	268.34	411	1097.5	4281.41	2060.66	543.11	17214.4	7018.25	2621.58	36045.5	18	3410.58	12.25	6303.47	1170.25	1179.75	5622.53	490.83	160.22	901	1845.64	2173.91	1236.67	7940	52364.6	1414.75	1434	3156	2231.17	1907.69	3874	32632.8	13700.6	4939.42	825.25	2974.66	2926.91
PWY-6397	mycolyl-arabinogalactan-peptidoglycan complex biosynthesis	3.48909	0.618784	0.533256	0	0	0	0	0	0	1.2405	0	0	0	0	0	4.48579	0	0	0	0	0	9.65863	0	3.26728	21.1385	0	0	448.624	0.619325	1.13322	0	1.19999	173.928	2.37616	0	0	0	0	2.24957	1.12911	1.14104	0	1.14092	3.28767	7.61701	9.87265	3.19997	3.51154
PWY-6396	superpathway of 2,3-butanediol biosynthesis	16.8634	26.6338	13.9126	13.8401	61.6126	42.4356	3639.2	427.178	12.6311	70.9034	311.315	204.048	11.7575	15.8458	20.9287	21.8456	18.0143	16.9891	659.258	44.4783	7.99884	4.93997	43.3489	0.863512	1885.91	58.6339	14.8679	2887.84	143.65	53.5601	36.5502	66.2094	1438.15	87.4493	41.5664	34.9848	457.825	98.5898	1486.82	499.715	150.013	25.762	89.673	43.2412	63.7378	56.2419	2498.59	263.323
PWY-6387	UDP-N-acetylmuramoyl-pentapeptide biosynthesis I (meso-diaminopimelate containing)	39.8481	96.3209	62.3832	50.4722	104.903	61.1057	3326.4	515.976	125.563	479.686	891.13	422.77	443.005	1174.72	4569.6	2208.68	588.884	18364.6	7486.67	2804.79	38444.9	34.405	3490.81	19.1374	10012.8	1225.82	1260.45	8166.88	608.55	248.606	947.491	1969.76	3172.15	1327.68	8207.93	55855	1463.11	1488.03	3217.14	2337.53	2007.16	4039.19	32683.2	13748.9	5182.71	873.35	3000.46	3109.89
PWY-6386	UDP-N-acetylmuramoyl-pentapeptide biosynthesis II (lysine-containing)	39.1637	94.3668	62.0346	47.9467	104.479	60.9152	3322.44	516.552	123.716	472.373	879.266	423.712	434.013	1149.61	4474.37	2161.65	576.266	17966.1	7328.1	2745.8	37612.2	34.3103	3464.37	18.6089	9843.81	1216.27	1234.2	8073.15	591.504	241.925	938.443	1927.26	3035.69	1300.34	8124.02	54641.8	1450.56	1483.49	3203.81	2332.84	1987.56	3984.25	32670.4	13739	5109.71	867.976	2994.37	3099.65
PWY-6385	peptidoglycan biosynthesis III (mycobacteria)	39.2507	92.9328	61.752	47.8216	101.989	59.9715	3323.69	507.243	123.669	472.745	882.341	417.277	436.994	1159.17	4511.16	2180.08	580.316	18123.2	7390.2	2768.76	37940.6	34.8525	3474.34	19.0104	9812.61	1219.08	1244.41	7982.86	595.009	239.92	941.147	1944.79	3035.23	1311.12	8156.59	55120.6	1455.06	1483.57	3208.42	2331.19	1994.11	4005.67	32675.4	13742.5	5138.25	871.169	2996.52	3098.36
PWY-6383	mono-trans, poly-cis decaprenyl phosphate biosynthesis	20.9695	28.1969	17.0725	1.36786	45.5166	17.1843	1.9994	40.4263	7.92852	78.5271	11.5029	42.5346	4.97578	4.79199	8.39347	11.5753	8.34909	1.39996	7.19718	3.19847	3.59986	18.1927	2.79691	8.04273	414.228	13.4208	2.79736	1360.03	35.2574	88.0962	16.8705	5.19425	1064.08	11.9538	13.9762	1.19999	5.97983	11.7869	19.9035	17.8166	29.5619	5.99343	15.8037	32.8357	37.8042	35.1291	7.98797	57.922
PWY-6353	purine nucleotides degradation II (aerobic)	36.5202	56.3611	37.0567	40.5388	94.1009	48.3477	4552.57	480.866	38.7881	564.894	928.771	341.236	557.886	1499.88	5773.4	2829.45	740.088	23652	9608.97	3558.21	49471.3	35.8211	2017.93	18.7433	12555.5	823.492	1592.3	10092.3	687.725	278.29	693.456	2496.34	3492.19	1670.84	6176.98	71978.9	1303.77	635.486	3072.28	1528.84	1554.66	3769.93	1197.56	881.321	5051.92	421.488	3766.86	1614.43
PWY-6339	syringate degradation	0	0	0	0	0	0	0	0	0	0	0	0	0	0	0	0	0	0	0	0	0	0	0	0	271.272	0	0	976.185	0	0	0	0	6.64357	0	0	0	0	0	0	0	0	0	0	0	0	0	0	0
PWY-6338	superpathway of vanillin and vanillate degradation	0	0	0	0	0	0	7.38257	13.6956	0	5.1811	2.19329	112.945	0	0	0	0	2.72421	0	0	1.33325	0	0	0	0	12.3908	0	0	8.28893	2.70668	0	0	0	1.11478	0	0	0	0	0	0	1.41167	0.369621	0	1.37142	1.23076	0	10.5926	0.501341	1.43705
PWY-6317	galactose degradation I (Leloir pathway)	35.8417	50.2178	31.0311	23.1066	96.8531	55.3233	3770.11	481.199	27.9248	434.793	672.853	243.818	412.838	1099.38	4261.71	2072.37	546.825	17215.3	7063.88	2622.72	36045.2	28.5091	1296.71	13.8648	8192.76	520.055	1177.54	6569.18	499.606	218.185	447.059	1843.89	2183.97	1241.62	4167.49	52368.5	911.655	341.654	2201.98	916.265	1035.12	2681.87	645.768	482.106	3659	239.351	2992.78	865.731
PWY-6282	palmitoleate biosynthesis I (from (5Z)-dodec-5-enoate)	37.9908	114.8	81.6508	85.6782	79.5215	50.8419	5406.68	451.444	186.524	588.626	1354.03	492.554	576.314	1503.78	5943.94	2816.38	761.647	23270.1	9630.09	3624.9	48791.9	39.8625	5587.44	24.7616	12354.5	1933.08	1642.1	10909.6	824.878	272.795	1479.75	2554.73	4095.2	1736.51	12805.6	70730.7	2303.51	2430.48	5216.73	3803.38	3115.36	6083.75	55015.9	23084.4	7702.81	1403.49	4885.4	5007.61
PWY-6277	superpathway of 5-aminoimidazole ribonucleotide biosynthesis	44.1557	111.214	71.9229	57.7257	116.477	67.1215	3318.81	548.141	147.342	479.018	870.54	473.828	418.355	1107.35	4303.06	2077.96	557.325	17222.1	7033.64	2638.94	36053.4	37.3699	3413.68	20.4356	10227.6	1204.13	1185.84	8759.49	607.678	255.932	930.075	1852.64	3429.31	1253.42	7964.98	52367.1	1430.51	1485.29	3184.4	2342.38	1962.73	3882.49	32653.6	13729.4	4981.8	875.608	2984.14	3119.82
PWY-6269	adenosylcobalamin salvage from cobinamide II	6.96597	11.91	5.62742	11.6298	12.2517	6.77798	11.6232	13.4007	9.69351	40.8086	384.176	112.712	38.1592	30.0741	299.609	46.7342	40.0155	47.1555	143.277	147.298	240.63	18.1532	2729.03	9.8868	3896.66	912.578	91.3857	2403.86	156.736	54.5814	664.507	101.688	684.954	100.75	5536.64	64.4121	858.889	1313.76	1775.46	1833.52	1352.33	2136.57	33010.9	13767.4	2909.73	741.562	737.93	2752.34
PWY-6263	superpathway of menaquinol-8 biosynthesis II	1.73693	0.596996	0	0.591355	1.1876	0	2.85571	0	1.66994	2.38426	8.15638	4.75683	5.49567	3.97384	3.53285	2.36842	3.51241	0.595188	4.67981	1.78688	5.01079	0	1.16548	0.583939	35.8849	5.32415	4.00241	979.003	0.599411	0	1.78555	1.75902	14.9294	2.94977	5.88837	1.70179	0	5.93632	2.96981	0	14.619	0	0	5.84726	8.7948	0	0	0
PWY-6210	2-aminophenol degradation	4.03902	0.392982	0	0.391489	0.752941	0	1.33333	0	1.1122	0.929032	3.77674	2.57561	1	0.4	1.2	1.01053	1.95	0.2	1.6	0.975	1.8	0	0.4	2.38644	16.1212	2.1913	0.4	583.766	0.397674	1.89474	0.6	2.57561	9.26316	2.18182	2	0.6	0	0	0	0	1.5	0	1.66667	3.42857	1.27273	10.2857	0	4.71429
PWY-621	sucrose degradation III (sucrose invertase)	49.1586	75.206	31.9947	33.3148	168.421	102.367	4478.63	907.985	28.8558	506.45	839.737	401.832	528.429	1445.05	5571.67	2729.71	703.726	22929.1	9299.09	3438.36	47953.2	27.4138	2067.53	13.1684	7188.64	827.281	1534.8	7722.7	610.695	210.338	685.053	2409.44	2536.33	1601.67	6233.32	69790.9	1155.34	626.537	2827.36	1274.09	1546.6	3738.48	1242.63	885.68	5118.22	415.295	3593.68	1664.21
PWY-6185	4-methylcatechol degradation (ortho cleavage)	0.855686	1.76835	0.814845	0	2.53599	0	6.75	16.7115	4.03163	36.9688	407.505	68.2854	37.1695	29.7754	316.548	46.823	40.5617	49.688	147.112	156.167	254.989	14.2405	2960.25	8.13532	1870.98	983.255	94.9313	1266.73	137.669	42.153	712.935	107.087	396.283	106.226	5998.09	68.6993	922.591	1418.97	1907.46	1974.19	1450.63	2303.39	35905	14963.1	2757.59	795.275	708.866	2852.87
PWY-6182	superpathway of salicylate degradation	1.4961	2.51836	1.10565	0.637451	3.84085	0	8.76716	17.5768	5.66397	37.6229	395.579	108.973	35.9276	28.7259	306.41	45.4299	39.5365	48.2354	142.81	151.377	247.406	13.6957	2869.06	7.86984	1878.48	952.791	91.9971	1322.95	133.324	39.6103	691.472	103.864	469.623	103.085	5813.6	66.6729	893.927	1374.13	1848.04	1912.86	1405.31	2232.5	34799.9	14502.5	2672.3	770.225	686.672	2763.4
PWY-6163	chorismate biosynthesis from 3-dehydroquinate	42.921	76.3827	45.1068	59.6209	119.349	68.5881	4166.03	581.769	46.953	558.507	1241.56	382.079	547.64	1404.03	5655.96	2636.59	725.403	21573.8	8968.93	3440.41	45338.3	44.1048	4982.61	24.0823	11831.5	1741.94	1566.79	9893.7	780.417	299.828	1342	2417.32	3728.44	1656.39	11699.9	65536	2088.76	2108.79	4629.24	3342.85	2851.07	5707.82	46284.7	19474.3	7269.59	1235.27	4098.54	4386.98
PWY-6151	S-adenosyl-L-methionine cycle I	28.0052	49.7032	31.3165	25.2606	83.803	57.235	3968.88	546.808	30.6197	483.368	684.15	342.116	473.237	1295.84	4920.55	2448.03	630.1	20624	8327.27	3049.03	43079	16.8053	1290.13	10.8896	9098.86	510.123	1353.63	6942.34	539.055	218.949	449.65	2139.23	2291.96	1418.15	4155.95	62791.9	911.833	335.143	2192.17	896.811	1019.14	2715.79	635.395	474.285	3647.49	224.261	3048.72	832.212
PWY-6147	6-hydroxymethyl-dihydropterin diphosphate biosynthesis I	40.6064	73.0527	40.2677	54.709	106.924	64.7385	3315.91	524.876	41.6062	455.553	1006.3	335.966	430.639	1111.97	4429.51	2092.73	573.314	17237.8	7089.58	2704.21	36159.9	39.9307	4371.88	22.529	9158.69	1518.36	1224.41	8440.82	648.9	281.841	1161.36	1901.22	3624.89	1296.38	9974.37	52396.9	1746.88	1912.57	3852.4	2957.73	2440	4696.67	43459.3	18246.1	5966.52	1115.98	3268.23	3982.91
PWY-6126	superpathway of adenosine nucleotides de novo biosynthesis II	48.2828	117.427	75.9586	60.2287	122.954	71.3097	4154.47	589.852	158.205	559.491	1059.41	504.479	521.475	1381.41	5373.68	2596.65	692.139	21585.7	8805.69	3297.25	45190.1	42.1798	4158.46	23.3468	10054.3	1456.49	1481.23	9479.53	713.546	284.453	1123.1	2317	3630.69	1561.79	9750.71	65651.5	1752.66	1776.74	3914.86	2808.28	2383.41	4785.11	39207.7	16487	6135.4	1045.27	3718.53	3705.24
PWY-6125	superpathway of guanosine nucleotides de novo biosynthesis II	48.6756	119.436	76.5328	58.6664	121.74	69.6314	4151.63	561.131	157.105	556.996	1016.34	486.718	503.772	1340.72	5204.07	2520.35	670.45	20958.3	8553.47	3193.87	43869.1	40.2346	3835.84	22.3469	9332.18	1347.21	1433.62	9122.56	683.129	282.365	1045.85	2246.09	3714.91	1513.92	9078.67	63745.9	1664.48	1619.97	3768.2	2615.14	2221.64	4508.24	35242.7	14837.4	5764.04	959.66	3673.85	3374.33
PWY-6123	inosine-5'-phosphate biosynthesis I	38.2394	96.7419	64.7419	52.0851	98.3831	57.3847	3314.63	476.579	134.333	451.664	858.293	419.467	415.721	1102.68	4294	2071.85	552.827	17218.8	7028.74	2633.18	36050	33	3412.98	18.39	9295.86	1193.22	1184.15	7685.57	573.169	230.301	919.598	1850.28	3029.32	1247.78	7957	52366.2	1424.86	1467.83	3174.5	2306.17	1944.71	3879.33	32646.2	13719.4	4966.26	860.203	2980.93	3057.46
PWY-6122	5-aminoimidazole ribonucleotide biosynthesis II	44.1557	111.214	71.9229	57.7257	116.477	67.1215	3318.81	548.141	147.342	479.018	870.54	473.828	418.355	1107.35	4303.06	2077.96	557.325	17222.1	7033.64	2638.94	36053.4	37.3699	3413.68	20.4356	10227.6	1204.13	1185.84	8759.49	607.678	255.932	930.075	1852.64	3429.31	1253.42	7964.98	52367.1	1430.51	1485.29	3184.4	2342.38	1962.73	3882.49	32653.6	13729.4	4981.8	875.608	2984.14	3119.82
PWY-6121	5-aminoimidazole ribonucleotide biosynthesis I	46.5814	114.045	72.9305	60.2862	122.354	71.7417	3686.2	596.363	147.582	522.21	964.199	491.738	464.212	1229.15	4778.98	2307.79	618.235	19134.9	7813.68	2931.28	40058.4	40.5521	3792.56	22.1765	10895.5	1335.93	1317.18	9443.14	667.168	275.581	1030.93	2058.09	3624.91	1391.69	8848.43	58185.5	1588.33	1647.34	3536.25	2597.48	2177.68	4313.14	36280.2	15252.4	5532.48	969.581	3315.12	3456.45
PWY-6107	chlorosalicylate degradation	0.871757	0.299296	0	0.298569	2.04707	0	1.43832	0	0.897214	1.18806	3.8129	2.39126	1.4	0.586047	1.71332	1.07565	1.64118	0.293952	2.19574	0.83617	2.38442	0	0.537824	0.276923	612.548	2.4729	0.525	644.752	0.298674	0	4.36596	0.728025	587.661	1.15438	2.5	0.680488	0	0	0	0	0	0	0	0	0	0	0	0
PWY-6071	superpathway of phenylethylamine degradation	2.51746	4.61486	2.32519	0.532147	6.08995	0	0	7.87759	2.81043	6.58421	2.00723	29.8256	3.40653	1.7225	3.64589	0	2.67717	0.692651	0	2.13012	0	0	0	1.70565	451.308	5.23054	1.4204	881.307	13.17	7.37123	2.69516	0	369.053	0	5.15483	0	0	0	4.29349	8.85562	8.1541	0	5.35815	3.33306	3.90608	20.3905	1.04045	9.04543
PWY-5989	stearate biosynthesis II (bacteria and plants)	39.8414	110.848	75.1162	78.3389	82.2645	52.3543	4674.7	459.926	109.081	567.562	1280.43	475.682	542.477	1389.79	5501.11	2603.83	713.182	21403.5	8851.5	3354.11	44892.8	43.0244	5375.2	26.2413	11555.7	1864.3	1520.29	11258.8	811.4	279.954	1424.44	2360.84	4113.29	1612.83	12271	65046.7	2185.46	2355.86	4905.01	3665.56	2996.65	5789.26	53333.4	22377.3	7335.98	1364.65	4404.19	4864.85
PWY-5973	cis-vaccenate biosynthesis	48.4729	133.543	101.288	101.203	120.274	76.3736	5363.96	642.532	187.185	602.264	1310.39	641.699	559.43	1456.07	5731.9	2724.13	739.731	22482.5	9345.55	3497.31	47130.7	42.8348	5254.84	25.2987	14588	1823.54	1583.29	11763.2	815.098	286.892	1400.38	2466.72	4539.44	1680.82	12073.3	68337.9	2203.36	2288.12	5030.04	3614.41	2945.13	5758.15	51491.3	21612.4	7307.64	1324.08	4801.72	4726.45
PWY-5971	palmitate biosynthesis II (bacteria and plants)	31.668	30.5407	0	28.0205	70.9766	0	193.384	146.001	74.7739	127.708	500.762	316.934	151.16	76.2162	231.299	151.947	185.542	39.9359	495.061	116.409	357.537	0	78.9646	15.9707	12704	307.52	241.623	10021	38.2743	0	267.021	114.968	1376.95	180.635	575.271	119.81	0	0	0	0	0	0	0	0	0	207.529	0	0
PWY-5941	glycogen degradation II (eukaryotic)	0	3.73731	0	0	3.82199	0	0	0	0	0	0	11.4627	0	0	0	0	0	0	0	0	0	0	0	0	262.941	0	0	550.341	0	3.95296	3.99012	0	7.9835	0	0	0	0	0	0	0	0	0	0	0	3.99835	0	0	0
PWY-5920	superpathway of heme biosynthesis from glycine	26.9234	68.3789	53.9895	47.1331	61.0318	36.5321	37.0075	350.833	115.859	225.019	74.4501	272.996	19.3042	26.2044	52.8279	46.4072	42.233	17.3069	30.7388	45.7952	17.3138	25.668	13.5595	14.0003	3557.26	86.2623	13.4837	4102.21	235.316	180.091	77.1963	22.1985	1932.46	54.1769	71.5147	6.39941	43.0037	123.676	78.5162	273.43	150.714	27.8492	60.3562	120.521	135.835	125.471	28.6717	495.657
PWY-5918	superpathay of heme biosynthesis from glutamate	37.7904	78.8964	47.3109	44.3074	96.8046	53.1048	3313.61	405.499	65.8427	432.304	854.171	358.295	415.557	1100.91	4291.57	2071.53	552.291	17217.2	7024.93	2633.36	36048.7	30.3696	3412.26	17.6765	7512.87	1192.78	1182.73	7446	565.521	214.435	915.744	1850.28	2744.19	1247.3	7955.69	52366.2	1423.29	1466.14	3173.95	2304.69	1943.64	3878.5	32645.4	13716.5	4964.61	859.334	2980.94	3052.73
PWY-5913	TCA cycle VI (obligate autotrophs)	35.7418	56.3003	44.035	65.7359	82.51	42.059	4418.99	369.568	51.0299	538.863	901.298	295.117	535.317	1450.8	5582.94	2735.96	714.272	22930	9300.01	3437.6	47956.4	41.25	3413.18	22.7435	8884.92	1200.91	1535.82	7924.49	632.339	266.953	920.129	2418.81	3013.68	1612.17	7972.16	69792.8	1428.35	1486.45	3185.41	2340.47	1960.99	3879.49	32653.2	13725.4	4983.63	881.729	3615.46	3111.32
PWY-5910	superpathway of geranylgeranyldiphosphate biosynthesis I (via mevalonate)	4.91811	52.4863	37.4245	1.3875	11.0555	0.982871	0.732804	3.98598	40.1965	122.826	13.7078	184.233	1.07005	8.09511	13.7528	5.01217	3.98389	9.58119	13.4738	0	10.6203	4.3324	1.99912	1.90873	2102.96	1.99774	1.99804	19.5082	0.659667	76.5522	11.903	1.99859	552.417	7.54907	5.99732	0.733167	5.55127	4.4297	3.99709	0	3.99514	6.51638	4.77133	26.7947	17.3106	4.37871	1.07125	23.5467
PWY-5899	superpathway of menaquinol-13 biosynthesis	25.5533	42.2151	17.1631	10.2816	71.0049	44.4467	4.07535	322.771	5.86849	83.567	25.7094	173.699	6.55755	6.86948	16.3005	22.469	17.2614	5.89073	11.3736	21.501	6.04471	20.067	4.07376	7.96245	1253.51	42.6479	4.49255	2415.17	126.233	99.1299	28.3646	9.35017	974.384	19.7721	24.5889	1.74997	24.832	63.8243	50.632	152.468	77.6116	17.5906	32.5923	48.3497	671.454	70.0005	148.998	408.468
PWY-5898	superpathway of menaquinol-12 biosynthesis	25.5533	42.2151	17.1631	10.2816	71.0049	44.4467	4.07535	322.771	5.86849	83.567	25.7094	173.699	6.55755	6.86948	16.3005	22.469	17.2614	5.89073	11.3736	21.501	6.04471	20.067	4.07376	7.96245	1253.51	42.6479	4.49255	2415.17	126.233	99.1299	28.3646	9.35017	974.384	19.7721	24.5889	1.74997	24.832	63.8243	50.632	152.468	77.6116	17.5906	32.5923	48.3497	671.454	70.0005	148.998	408.468
PWY-5897	superpathway of menaquinol-11 biosynthesis	25.5533	42.2151	17.1631	10.2816	71.0049	44.4467	4.07535	322.771	5.86849	83.567	25.7094	173.699	6.55755	6.86948	16.3005	22.469	17.2614	5.89073	11.3736	21.501	6.04471	20.067	4.07376	7.96245	1253.51	42.6479	4.49255	2415.17	126.233	99.1299	28.3646	9.35017	974.384	19.7721	24.5889	1.74997	24.832	63.8243	50.632	152.468	77.6116	17.5906	32.5923	48.3497	671.454	70.0005	148.998	408.468
PWY-5896	superpathway of menaquinol-10 biosynthesis	22.5886	33.9686	16.5446	9.82962	57.5899	37.4699	3.99228	309.702	5.54029	57.1842	24.2422	148.9	6.18838	6.23875	14.958	18.7015	15.9563	5.7615	10.4604	20.8045	5.82362	15.053	3.60415	3.40484	991.726	40.4556	4.35684	2242.28	120.435	76.1726	24.4	8.11417	167.231	16.5948	22.2967	1.71426	23.4625	61.7078	45.9348	147.66	72.7522	16.6196	28.3839	35.4117	656.331	59.4485	145.043	398.466
PWY-5863	superpathway of phylloquinol biosynthesis	19.9036	32.162	12.9142	8.20122	62.4793	41.2835	3.71171	301.599	4.61907	76.808	23.1954	148.073	5.30031	5.57517	14.9076	18.0487	15.8184	5.47019	10.2982	19.6706	5.10665	12.8167	3.72284	5.45642	1000.73	38.5774	3.42465	2004.46	114.994	89.2527	24.8403	7.93536	847.934	16.8784	22.6443	1.59998	22.6554	54.9981	44.5194	135.985	66.8886	16.2511	29.2425	39.8872	606.479	55.9408	132.511	344.328
PWY-5862	superpathway of demethylmenaquinol-9 biosynthesis	18.4599	25.8056	12.1128	7.01301	47.8918	31.938	2.66259	263.635	3.74908	39.8174	16.3157	113.243	4.14617	4.16703	9.98359	12.5053	10.7409	3.84143	6.97705	13.9063	3.88262	11.3969	2.40361	2.39708	688.546	27.2788	2.90813	1650.08	86.3339	57.0409	16.4122	5.41736	113.534	11.1124	14.8784	1.14285	15.7281	41.7235	30.7715	100.586	49.1136	11.0956	18.9281	23.6281	457.688	40.5578	98.2877	277.702
PWY-5861	superpathway of demethylmenaquinol-8 biosynthesis	21.2333	34.2846	13.2692	7.76087	57.3137	35.2245	2.86723	268.069	4.21221	62.1867	18.2592	139.437	4.66771	4.87432	11.477	15.9757	12.2534	4.13985	8.00719	15.1584	4.27074	16.417	2.86617	6.37513	929.55	30.338	3.19829	1870.82	94.937	79.4657	20.1852	6.61409	754.661	14.0271	17.3026	1.23076	17.5581	45.6367	35.8581	109.546	55.4338	12.3813	22.9529	34.2442	492.554	50.86	106.452	300.683
PWY-5860	superpathway of demethylmenaquinol-6 biosynthesis I	18.4599	25.8056	12.1128	7.01301	47.8918	31.938	2.66259	263.635	3.74908	39.8174	16.3157	113.243	4.14617	4.16703	9.98359	12.5053	10.7409	3.84143	6.97705	13.9063	3.88262	11.3969	2.40361	2.39708	688.546	27.2788	2.90813	1650.08	86.3339	57.0409	16.4122	5.41736	113.534	11.1124	14.8784	1.14285	15.7281	41.7235	30.7715	100.586	49.1136	11.0956	18.9281	23.6281	457.688	40.5578	98.2877	277.702
PWY-5857	ubiquinol-10 biosynthesis (prokaryotic)	21.0629	61.3842	51.78	45.7551	41.2066	24.8687	3817.4	277.08	123.945	452.098	943.736	291.273	462.221	1221.04	4760.75	2294.37	606.637	19128.3	7810.98	2916.35	40051.4	23.9194	3791.11	17.9475	7276.19	1307.47	1312.42	7438.63	572.421	200.15	1006.41	2053.01	2390.62	1379.58	8827.62	58184	1587.99	1606.05	3570.68	2517.43	2134.83	4306.82	36263.2	15229.2	5522.36	928.631	3415.08	3300.55
PWY-5856	ubiquinol-9 biosynthesis (prokaryotic)	21.0629	61.3842	51.78	45.7551	41.2066	24.8687	3817.4	277.08	123.945	452.098	943.736	291.273	462.221	1221.04	4760.75	2294.37	606.637	19128.3	7810.98	2916.35	40051.4	23.9194	3791.11	17.9475	7276.19	1307.47	1312.42	7438.63	572.421	200.15	1006.41	2053.01	2390.62	1379.58	8827.62	58184	1587.99	1606.05	3570.68	2517.43	2134.83	4306.82	36263.2	15229.2	5522.36	928.631	3415.08	3300.55
PWY-5855	ubiquinol-7 biosynthesis (prokaryotic)	21.0629	61.3842	51.78	45.7551	41.2066	24.8687	3817.4	277.08	123.945	452.098	943.736	291.273	462.221	1221.04	4760.75	2294.37	606.637	19128.3	7810.98	2916.35	40051.4	23.9194	3791.11	17.9475	7276.19	1307.47	1312.42	7438.63	572.421	200.15	1006.41	2053.01	2390.62	1379.58	8827.62	58184	1587.99	1606.05	3570.68	2517.43	2134.83	4306.82	36263.2	15229.2	5522.36	928.631	3415.08	3300.55
PWY-5850	superpathway of menaquinol-6 biosynthesis I	22.5886	33.9686	16.5446	9.82962	57.5899	37.4699	3.99228	309.702	5.54029	57.1842	24.2422	148.9	6.18838	6.23875	14.958	18.7015	15.9563	5.7615	10.4604	20.8045	5.82362	15.053	3.60415	3.40484	991.726	40.4556	4.35684	2242.28	120.435	76.1726	24.4	8.11417	167.231	16.5948	22.2967	1.71426	23.4625	61.7078	45.9348	147.66	72.7522	16.6196	28.3839	35.4117	656.331	59.4485	145.043	398.466
PWY-5845	superpathway of menaquinol-9 biosynthesis	22.5886	33.9686	16.5446	9.82962	57.5899	37.4699	3.99228	309.702	5.54029	57.1842	24.2422	148.9	6.18838	6.23875	14.958	18.7015	15.9563	5.7615	10.4604	20.8045	5.82362	15.053	3.60415	3.40484	991.726	40.4556	4.35684	2242.28	120.435	76.1726	24.4	8.11417	167.231	16.5948	22.2967	1.71426	23.4625	61.7078	45.9348	147.66	72.7522	16.6196	28.3839	35.4117	656.331	59.4485	145.043	398.466
PWY-5840	superpathway of menaquinol-7 biosynthesis	26.1767	43.3154	17.4799	10.2099	72.6618	45.3392	4.15051	329.612	5.54029	82.832	26.1183	177.731	6.64581	6.96641	16.4671	22.4681	17.2809	5.96041	11.6369	21.7298	6.12396	20.5419	4.08265	7.97903	1317.67	42.9326	4.66588	2466.28	127.925	98.9228	28.3497	9.32267	969.772	19.8554	24.9316	1.79308	24.5231	64.5131	49.1509	153.68	77.554	16.6196	31.9073	45.18	656.331	69.8525	145.043	398.466
PWY-5838	superpathway of menaquinol-8 biosynthesis I	25.2825	43.3842	17.9707	10.8023	66.3316	40.4196	4.29898	313.767	6.21332	87.2246	27.0994	178.253	6.96246	7.29535	17.1926	23.8717	18.1785	6.20903	12.0039	22.6723	6.40573	20.5995	4.29744	8.32247	1320.46	44.9356	4.79096	2510.66	131.518	101.73	29.9483	9.90345	1008.89	20.9233	25.9257	1.84612	26.1758	67.4066	53.4851	160.509	81.9828	18.5423	34.4173	51.3023	703.969	74.1197	156.879	429.895
PWY-5837	1,4-dihydroxy-2-naphthoate biosynthesis I	18.5891	30.5226	12.0655	7.45062	58.8921	39.9143	3.26108	287.265	4.25378	68.695	20.3774	138.596	4.64527	4.88138	13.0498	15.8098	13.8912	4.78661	9.01263	17.2279	4.46839	11.5641	3.25793	4.92334	888.899	33.8922	2.99766	1813.09	103.447	81.8176	21.8092	6.9472	778.426	14.7938	19.8209	1.39999	19.8705	48.3528	39.0581	119.988	58.7826	14.2272	25.5901	34.914	539.561	49.3472	118.653	305.819
PWY-5747	2-methylcitrate cycle II	10.2154	14.4828	9.19243	14.9232	24.8822	13.9305	14.842	66.7452	13.8691	51.1127	435.281	143.428	48.1805	38.939	376.192	63.6265	58.4879	60.9956	179.498	193.064	305.355	20.5369	2820.18	10.6814	2382.21	953.221	112.367	2850.73	221.777	80.5309	696.022	135.748	1172.13	130.606	5871.62	82.4072	934.192	1325.75	1952.71	1906.41	1437.87	2354.04	32402	13532.6	3208.31	761.005	889.519	2793.02
PWY-5741	ethylmalonyl-CoA pathway	0	0	14.497	31.3806	0	0	8.57001	0	0	0	9.06156	14.0389	0	2.71963	7.48534	1.74053	2.27317	0	0	0	0	0	0	0	107.981	0	0	18.444	0	12.8914	2.99439	0	24.6245	0	0	0	3.76432	5.97024	5.09061	1.45064	0	0	4.75388	4.87305	3.24314	1.90031	0	6.52596
PWY-5705	allantoin degradation to glyoxylate III	12.0591	16.2783	16.322	18.5035	38.7296	13.1545	11.6395	39.821	10.4981	59.3717	416.028	47.3189	64.4472	52.3486	536.997	83.8842	76.7674	90.4213	262.557	267.483	455.426	11.6605	1168.73	7.3917	3291.31	453.745	159.49	2714.54	196.7	75.5098	379.606	183.202	1618.32	175.473	3471.68	122.856	692.635	324.931	1580.12	817.082	856.124	1931.12	641.412	471.445	2654.35	212.687	1098.03	804.607
PWY-5695	urate biosynthesis/inosine 5'-phosphate degradation	49.255	84.7544	76.8807	70.8242	133.484	76.8225	4683.48	609.536	91.8172	680.474	1259.59	441.161	598.473	1562.56	6117.3	2940.85	791.138	24314.4	9950.21	3740.82	50938.9	58.7384	5000.25	31.8381	14931.5	1753.45	1688.38	12020.6	815.611	383.453	1361.84	2632.09	5206.66	1786.87	11673.3	73941.6	2090.95	2143.01	4661.89	3370.15	2867.81	5682.1	47516.8	20001.8	7332.91	1275.69	4314.04	4494.2
PWY-5686	UMP biosynthesis	44.0488	109.78	73.1169	59.9808	114.326	67.0698	3976.91	568.01	148.76	533.894	1028.1	486.023	498.496	1322.29	5151.46	2485.74	662.445	20661.9	8433.26	3160.17	43259	38.6851	4094.33	21.507	10985	1431.86	1420.84	9098.93	684.958	270.346	1102.27	2219.85	3497.05	1497.02	9548.46	62839.4	1709.49	1761.51	3808.49	2769.84	2333.54	4654.32	39174.5	16461.3	5934.83	1030.71	3571.99	3663.36
PWY-5676	acetyl-CoA fermentation to butanoate II	11.7969	7.31873	19.3876	29.0179	12.3582	8.54793	21.012	65.7817	8.11552	26.3166	36.4761	121.605	13.9154	6.74484	22.0981	6.80021	21.9409	3.41164	0	13.2435	0	0	3.98648	2.45305	492.334	25.7657	0	1477.34	96.8	62.9358	17.9922	8.62246	70.5115	8.2231	0	0	24.6734	45.018	25.4217	21.5214	33.5038	14.9642	30.0777	32.9647	46.7546	45.2573	36.6338	143.696
PWY-5667	CDP-diacylglycerol biosynthesis I	51.987	115.85	78.4262	68.8321	129.324	75.1816	3986.35	630.396	152.652	586.887	1512.99	522.694	548.24	1363.16	5559.93	2553.04	718.145	20727.1	8627.94	3363.35	43591.4	59.536	7389.01	32.2389	14092.1	2536.91	1543.31	12026.3	872.621	334.54	1908.14	2360.47	4924.2	1636.94	16329.8	62929.3	2772.9	3322.2	6021.19	4980.75	3982.36	7322.66	78004.4	32661.8	9453.85	1904.4	4507.34	6909.7
PWY-5659	GDP-mannose biosynthesis	41.2262	65.7189	29.7024	43.4129	108.831	44.4446	34.4799	142.357	27.3931	176.352	860.527	235.939	124.486	108.685	1023.77	174.313	145.941	179.52	521.378	515.006	912.87	44.9674	4264.74	24.0819	6398.72	1477.45	302.896	6273.28	431.434	206.459	1121.52	365.692	3233.2	345.204	9556.64	247.813	1638.31	1895.72	3566.7	2897.55	2344.03	4328.29	43427.5	18226.4	5545.77	1120.71	1920.63	3967.84
PWY-5655	L-tryptophan degradation IX	6.46725	8.83302	2.55365	4.86857	8.68588	4.83229	2.00724	5.28258	7.08305	1.83725	8.58889	10.262	1.93883	0.809394	2.41821	1.49859	7.26812	0.368745	2.52039	1.97804	2.93686	0	0.748041	3.70997	59.496	4.35338	0.669303	982.115	39.9636	21.2682	1.43215	4.77213	31.8134	3.4088	3.27753	0.898923	0	1.86003	0	0	4.91911	2.33286	3.68608	6.09064	2.36192	16.3388	0	11.804
PWY-5654	2-amino-3-carboxymuconate semialdehyde degradation to 2-oxopentenoate	5.16712	11.2493	2.07341	9.35207	6.49552	4	2.18182	7	7.74161	1.16273	6.32859	6.93846	1.14286	0.457143	1.37143	1.38557	5.47545	0.228571	1.82857	2.72787	2.05714	0	0.457143	2.84338	21.5629	3.10361	0.457143	682.526	34.6491	18.438	0.685714	6.97702	12.2941	2.6087	2.28571	0.685714	0	1	0	0	3.21722	2	5.21739	4.48	1.76378	13.44	0	11.6226
PWY-5651	L-tryptophan degradation to 2-amino-3-carboxymuconate semialdehyde	5.96348	14.1615	3.55001	10.8669	10.8522	6.09375	1.62162	9.94737	9.68794	1.72482	8.54314	12.7784	2.19293	0.898236	3.35881	1	7.42998	0.366279	2.09609	2.68701	2.62738	0	0.780612	3.3073	400.477	4.95089	0.580645	967.118	47.9606	24.4372	2.49505	6.62787	618.278	2.72727	2.8	0.75	1.25	2.14286	0	0	4.41328	2.5	6.25	6.66667	1.77966	14.7522	0	14.4727
PWY-5647	2-nitrobenzoate degradation I	5.04278	11.2394	2.0583	9.51018	6.47619	4	2.14286	7	7.71287	1.06606	6.57672	7.06139	1.11111	0.444444	1.48315	1.20863	5.41805	0.222222	1.77778	2.7013	2.17241	0	0.444444	2.68626	26.4279	3.2217	0.444444	656.655	34.7579	18.5477	0.774194	6.89821	15.2759	2.67857	2.22222	0.666667	0	1	0	0	3.1713	2	5.17241	4.7191	1.53005	13.125	0	11.4925
PWY-5531	chlorophyllide a biosynthesis II (anaerobic)	0	0	16.1358	29.7437	0	0	7.93006	0	0	0	10.9627	11.5801	0	0	12.6714	2.87184	2.85544	0	0	0	0	0	0	0	136.956	0	0	1055.31	0	11.4184	0	0	26.7075	0	0	0	5.55477	8.63944	8.44404	0	0	0	5.67749	5.83403	2.96236	0	0	5.95839
PWY-5529	superpathway of bacteriochlorophyll a biosynthesis	0	0	18.7689	17.6898	0	0	8.72013	0	0	0	12.5156	13.6456	0	0	13.0678	3.19211	3.0487	0	0	0	0	0	0	0	155.131	0	0	19.3159	0	12.3735	0	0	29.5142	0	0	0	6.06604	9.4087	9.02126	0	0	0	6.10144	6.24737	3.33597	0	0	6.49864
PWY-5519	D-arabinose degradation III	0	0	0	0	0	0	0	0	0	0	0	0	0	0	0	0	0	0	0	0	0	0	0	0	3.27273	0	0	0	0	0	0	0	0	0	0	0	0	0	0	0	0	0	0	0	0	0	0	0
PWY-5509	adenosylcobalamin biosynthesis from cobyrinate a,c-diamide I	7.0173	11.9281	5.70891	11.7385	12.2152	6.74589	11.5887	13.2584	9.64473	40.4756	381.966	112.138	37.8508	29.8603	297.252	46.4502	39.6728	46.7523	142.049	146.08	238.595	18.2457	2716.01	9.91011	3880.44	908.088	90.6573	2404.7	155.607	54.1535	661.267	100.873	856.781	100.01	5508.62	63.8714	854.198	1307.73	1765.55	1824.51	1345.32	2124.63	32870.3	13708.5	2886.97	738.263	731.197	2737.63
PWY-5507	adenosylcobalamin biosynthesis I (early cobalt insertion)	0	0	0	0	0	0	0	0	0	0	0	0	0	0	0	0	0	0	20.1762	0	0	0	0	0	3561.64	7.8993	6.90453	734.088	0	7.65306	7.65152	0	66.1732	0	7.15717	0	0	0	0	0	0	0	0	0	0	0	0	0
PWY-5505	L-glutamate and L-glutamine biosynthesis	19.1919	17.0364	18.0876	9.23185	19.3988	13.8891	5.48392	46.6042	12.052	38.3778	301.04	47.6137	17.5298	6.87196	7.31334	14.9805	13.1806	5.72453	285.689	5.50905	11.3049	20.4268	34.8183	12.0463	1142.44	7.63126	6.35754	2362.79	37.9548	31.9138	4.78993	44.7992	69.3915	55.8444	13.4905	23.4523	546.545	35.707	2144.58	699.295	48.2468	16.4645	69.7051	42.7096	36.6184	49.2571	1566.72	113.337
PWY-5484	glycolysis II (from fructose 6-phosphate)	47.1958	95.2302	59.252	50.9891	125.409	71.4741	3994.86	594.21	81.6678	541.239	928.866	411.612	499.292	1339.51	5146.46	2525.44	666.543	21065	8597.83	3175.07	44057	38.7157	2092.47	21.8433	10111.9	825.157	1419.38	9023.61	666.516	279.729	681.235	2236.3	3227.91	1500.7	6075.79	64102	1411.89	657.187	3484.46	1818.19	1537.2	3568.6	1568.11	1148.4	5064.13	491.073	3613.49	1873.76
PWY-5431	aromatic compounds degradation via &beta;-ketoadipate	1.31267	2.17701	0.951957	0.548783	3.36026	0	8.41904	16.4257	4.89584	37.283	401.71	100.555	38.3615	29.8113	310.794	46.1584	41.4515	48.9197	144.887	153.456	250.866	13.9175	2906.7	8.19391	1976.74	965.61	93.2768	1347.23	140.1	42.0428	701.067	105.302	453.275	104.568	5889.47	67.6209	905.651	1392.76	1872.34	1937.95	1423.95	2261.6	35252	14690.9	2707.19	780.568	696.19	2800.19
PWY-5430	meta cleavage pathway of aromatic compounds	7.19564	3.13377	0	0	4.63533	0	2.36481	4.04627	2.03264	5.83336	9.54749	11.3227	2.69218	1.48932	3.62942	12.5065	4.72075	0.599672	4.39594	3.61024	4.14632	11.8417	1.12504	5.84406	63.2924	8.51665	1.16461	1351.72	33.5814	15.6059	1.91557	7.02854	33.1641	8.86075	5.93447	1.45482	0	4.02412	8.3407	4.58416	10.4205	3.58676	13.4294	13.2591	25.9103	35.8692	9.57732	40.6755
PWY-5420	catechol degradation II (meta-cleavage pathway)	9.58723	8.00865	2.85667	4.09923	11.0427	5.8008	4.04936	5.39058	6.39404	5.28013	13.9616	14.9937	2.62977	1.23823	3.65226	10.2841	11.6263	0.601267	4.27241	6.12038	3.78449	10.0093	1.0958	5.12185	64.005	8.3419	1.15342	1439.29	46.2827	25.5022	1.97107	6.51867	37.3815	7.39824	5.90821	1.35066	0	3.25506	6.37485	3.40537	9.22876	5.43771	12.8538	10.8869	20.727	28.3106	7.52154	35.0336
PWY-5419	catechol degradation to 2-oxopent-4-enoate II	7.5149	16.8784	3.6735	13.997	11.7886	7.35366	3.42768	13.7223	8.99574	3.52971	10.0777	12.6773	1.77575	0.777637	2.30104	7.14263	8.5124	0.390242	2.75834	4.68952	2.48272	6.81081	0.727096	3.80682	37.8063	5.25555	0.727152	1076.29	56.4739	30.3461	1.18179	4.88547	21.8548	5.04706	3.77638	0.923073	0	1.9682	3.8308	1.98613	5.753	3.4983	8.77643	7.07215	11.9582	19.5203	4.36161	20.9401
PWY-5417	catechol degradation III (ortho-cleavage pathway)	1.31267	2.17701	0.951957	0.548783	3.36026	0	8.41904	16.4257	4.89584	37.283	401.71	100.555	38.3615	29.8113	310.794	46.1584	41.4515	48.9197	144.887	153.456	250.866	13.9175	2906.7	8.19391	1976.74	965.61	93.2768	1347.23	140.1	42.0428	701.067	105.302	453.275	104.568	5889.47	67.6209	905.651	1392.76	1872.34	1937.95	1423.95	2261.6	35252	14690.9	2707.19	780.568	696.19	2800.19
PWY-5415	catechol degradation I (meta-cleavage pathway)	17.3299	13.0346	2.62717	3.18021	28.6377	9.65728	4.86066	30.1593	5.51454	13.4696	19.6805	22.7378	4.83658	4.45721	11.7862	16.4107	15.5926	1.66009	8.49943	7.60602	4.03709	25.2827	2.20106	8.57181	746.233	25.6351	3.07969	2122.04	41.7983	23.6911	13.312	5.42446	739.723	11.8628	16.1603	1.75482	13.9242	19.5068	33.3319	53.9872	33.0986	11.6385	22.0127	23.6108	50.7805	51.4168	21.2054	219.555
PWY-5384	sucrose degradation IV (sucrose phosphorylase)	22.1661	37.7909	21.235	29.522	42.1455	29.3419	3359.76	347.106	27.9795	476.413	879.493	243.327	528.429	1445.05	5571.67	2729.71	703.726	22929.1	9256.64	3438.36	47953.2	23.3724	2163.07	12.8791	7082.59	868.413	1534.8	6030.74	610.695	187.481	719.443	2409.44	2252.71	1601.67	6578.37	69790.9	1214.24	647.538	2442.13	1326.08	1629.73	3958.6	1246.56	890.382	5240.12	428.759	2842.25	1731.23
PWY-5347	superpathway of L-methionine biosynthesis (transsulfuration)	44.5833	86.4766	45.158	57.2137	121.983	73.2102	4961.96	667.129	56.4769	595.019	880.395	372.181	590.101	1625	6167.14	3065.36	792.596	25781.9	10412.4	3819.16	53860	29.5377	1698.25	16.9334	8236.01	684.379	1695.02	9023.63	719.921	287.21	583.956	2684.31	3116.81	1779.88	5401.95	78492.9	1177.55	470.19	2825.53	1199.16	1347.15	3481.31	919.148	687.028	4628.6	348.131	3828.55	1148.53
PWY-5345	superpathway of L-methionine biosynthesis (by sulfhydrylation)	40.9414	74.1664	45.1417	63.0353	103.741	58.495	4819.75	286.271	51.5524	372.795	993.235	351.339	168.149	167.126	1377.04	256.851	224.458	253.593	1506.08	699.463	1250.07	33.7933	3281.49	19.99	6985.25	1216.45	401.463	7942.43	574.966	266.132	978.798	581.965	3375.49	530.459	8705.81	382.771	1688.82	1084.49	4014.74	2284.52	2133.46	4210.8	3345.48	2360.78	5257.6	721.048	4160.33	2359.34
PWY-5304	superpathway of sulfur oxidation (Acidianus ambivalens)	4.02	2.48	6.38	1.54	3.14	1.33	3	1	6.86	5.56	8.62	8.24	5	2.2	3.6	2.4	4.6	1.1	5.02	1.8	6.4	0	2	2.98	456.96	5.4	2.2	1162.82	8.66	9.06	2.8	1.8	22.88	3	6	1.8	0	3	1	0	6	1	0.22	3.33	3.67	1.64	3.66	2
PWY-5265	peptidoglycan biosynthesis II (staphylococci)	0	0	0	0	0	3.03289	0	0	0	0	0	0	0	0	0	0	0	0	0	0	0	0	0	0	19.1645	0	0	0	3.15358	0	0	0	19.0935	0	0	0	0	0	0	0	0	0	0	3.16738	6.42513	0	0	0
PWY-5189	tetrapyrrole biosynthesis II (from glycine)	43.132	101.284	66.0302	51.4094	111.174	66.3663	3315.16	545.942	126.341	452.586	862.073	444.309	417.733	1103.84	4295.95	2075.34	555.397	17219.8	7029.04	2638.7	36051.2	35.8655	3413.68	19.6152	8491.36	1202.02	1184.1	8167.99	600.834	238.319	920.869	1851.84	3043.76	1251.15	7961.74	52367	1426.98	1481.32	3179.97	2339.87	1958.67	3880.5	32649.9	13720.9	4972.32	869.833	2982.81	3108.34
PWY-5188	tetrapyrrole biosynthesis I (from glutamate)	43.933	95.2448	58.1194	53.6292	112.18	67.7832	3315.69	556.53	69.1053	443.955	861.315	396.288	417.515	1102.84	4295.85	2075.59	555.532	17218.2	7027.18	2638.79	36050.4	38.0809	3413.25	20.4288	8133.49	1202.13	1184.02	8394.65	599.353	236.994	921.145	1851.87	3028.19	1250.98	7961.83	52366.8	1426.06	1479.47	3180.47	2339.95	1958.79	3880	32649.8	13721.5	4972.91	871.627	2983.28	3108.46
PWY-5183	superpathway of aerobic toluene degradation	2.31606	1.14827	0	0	2.1623	0	0	0	0	7.86054	0	10.3517	0	2.17399	5.00822	9.13324	4.8326	0	0	3.17424	0	0	0	2.57192	154.59	9.49852	0	1661.12	9.73544	6.48919	0	5.50929	77.9431	12.5848	9.02481	0	4.1722	0	0	0	10.8703	0	0	7.46429	0	0	2.64438	0
PWY-5182	toluene degradation II (aerobic) (via 4-methylcatechol)	19.0428	16.5277	3.21333	5.46737	32.6675	13.3444	5.80414	35.6328	6.72001	48.6118	38.1477	36.4374	7.48048	12.2824	27.2826	18.0712	20.6512	7.66038	10.837	22.9707	8.46188	24.6839	3.99315	8.47105	2214.32	43.7328	3.95089	2419.51	126.783	54.9377	39.7462	8.00669	994.119	15.339	33.8341	2.37722	23.5893	65.4388	45.3403	149.529	70.8765	13.9494	36.9024	31.5709	695.378	58.9686	157.905	263.435
PWY-5181	toluene degradation III (aerobic) (via p-cresol)	2.06321	4.49363	1.56388	0.727619	6.02478	0	5.1515	24.3484	5.53883	41.9248	468.188	46.8318	43.8338	37.3601	377.588	56.5311	48.8273	59.7153	177.203	186.414	307.02	16.7819	3310.23	9.04107	2474.51	1103.66	112.878	2021.95	167.035	48.7263	802.756	127.999	680.067	126.742	6745.47	82.8746	1043.02	1578.79	2163.64	2208.49	1631.6	2612.45	39787.5	16584.7	3126.44	888.043	824.85	3175.54
PWY-5180	toluene degradation I (aerobic) (via o-cresol)	19.0428	16.5277	3.21333	5.46737	32.6675	13.3444	5.80414	35.6328	6.72001	48.6118	38.1477	36.4374	7.48048	12.2824	27.2826	18.0712	20.6512	7.66038	10.837	22.9707	8.46188	24.6839	3.99315	8.47105	2214.32	43.7328	3.95089	2419.51	126.783	54.9377	39.7462	8.00669	994.119	15.339	33.8341	2.37722	23.5893	65.4388	45.3403	149.529	70.8765	13.9494	36.9024	31.5709	695.378	58.9686	157.905	263.435
PWY-5178	toluene degradation IV (aerobic) (via catechol)	3.86501	1.2736	0.87372	0	2.35737	0	2.12848	2.45928	1.61726	7.5203	12.8319	7.8201	2.80209	2.13598	3.84887	14.9154	3.84498	0.634888	4.58673	2.79658	4.21749	14.3416	1.17844	7.09171	313.11	8.42965	1.22689	1466.69	8.39464	10.2582	3.58805	5.81223	319.449	11.957	6.27318	1.48998	2.79116	0	16.9306	10.6362	9.39404	0	8.92711	19.525	45.9592	50.7437	12.1926	31.6854
PWY-5177	glutaryl-CoA degradation	0	0	0	0	0	0	0	0	0	0	1.99878	0	0	0	0	0	0	0	0	0	0	0	0	0	29.9657	0	0	0	0	0	0	0	0	0	0	0	0	0	0	0	0	0	0	0	0	0	0	0
PWY-5154	L-arginine biosynthesis III (via N-acetyl-L-citrulline)	38.4023	78.1315	58.4087	57.3664	110.607	65.3414	3514.05	568.978	64.7467	528.11	1024.61	456.778	494.64	1298.95	5078.79	2441.41	653.793	20260.8	8266.75	3111.94	42433.6	37.5907	4175.21	21.6574	9320.63	1457.99	1400.09	8768.39	683.783	276.066	1120.19	2184.75	3317.4	1476.08	9706.66	61613.1	1714.92	1802.64	3759.94	2803.42	2370.69	4707.38	40168.3	16877.6	5990.24	1050.4	3320.45	3741.27
PWY-5121	superpathway of geranylgeranyl diphosphate biosynthesis II (via MEP)	39.6927	66.1847	40.3608	46.2799	103.103	60.1846	3330.84	515.315	38.8372	460.935	872.458	326.376	453.972	1206.05	4703.25	2278.12	604.929	18932.8	7679.66	2888.43	39636.5	39.6108	3523.8	20.9838	8777.29	1238.29	1296.54	8407.83	607.221	250.909	956.946	2025.35	2985.48	1363.91	8325.05	57597.4	1428.47	1490.12	2955.57	2288.84	2029.19	4111.37	32696.1	13759.7	5172.81	882.493	2854.55	3072.95
PWY-5104	L-isoleucine biosynthesis IV	11.9771	18.5276	20.2346	40.8383	8.50792	6.42426	29.4597	38.5086	13.7946	83.7675	633.899	203.612	80.6352	70.0715	670.203	114.243	94.0496	111.755	327.707	333.678	568.946	33.9171	3558.16	16.1667	5341.13	1220.91	199.09	5479.19	266.503	107.441	912.609	237.96	2018.07	227.694	7685.33	153.552	1268.33	1637.51	2697.42	2427.45	1883.63	3256.12	38236.3	16011.8	4378.2	943.636	1421.52	3445.61
PWY-5103	L-isoleucine biosynthesis III	44.1584	67.1621	44.2957	59.7879	127.926	75.4451	3951.18	644.874	34.0959	502.52	1022.7	411.574	501.802	1314.21	5111.06	2469.21	664.089	20494	8359.2	3138.06	42909.8	41.6431	4027.5	21.6167	9300.42	1419.04	1408.36	10661	695.387	272.85	1093.05	2201.59	4026.83	1487.61	9408	62340.7	1688.92	1747.09	3766.94	2760.36	2310.45	4589.4	38414.2	16143	5894.47	1017.86	3545.94	3654.52
PWY-5101	L-isoleucine biosynthesis II	58.5731	86.986	57.9986	93.1175	173.777	95.2471	4810.33	778.536	47.6813	578.929	1195.42	536.658	576.578	1496.77	5808.34	2806.5	758.761	23264.1	9522.28	3564.77	48710	49.7113	4570.53	27.0012	12313.8	1616.41	1600.18	14051.6	840.347	328.35	1247.72	2503.13	5065.1	1693.84	10673.9	70767	1954.11	1995.21	4432.21	3186.53	2629.99	5207.5	43546.7	18302.5	6695.98	1171.12	4270.42	4174.23
PWY-5100	pyruvate fermentation to acetate and lactate II	22.5443	37.3755	18.0537	9.13476	59.7543	42.8293	3.99758	331.752	10.6606	26.7368	41.0172	177.842	18.5549	9.9541	11.9826	9.97565	10.1223	6.99858	16.8595	19.9222	1.99994	8.25802	3.99348	4.69484	4580.16	30.9882	7.97202	1622.65	164.322	45.8151	40.0131	4.43452	460.099	9.95835	23.9259	1.99996	15.8482	54.9991	19.9003	127.803	48.9391	11.9708	16.0188	13.1579	682.81	44.718	153.795	238.414
PWY-5097	L-lysine biosynthesis VI	47.8366	105.4	66.2345	59.5802	115.808	68.0173	4155.24	580.432	134.48	549.322	1094.74	482.493	519.956	1366.34	5347.76	2571.81	689.056	21276.4	8709.66	3275.21	44572.5	45.637	4273.86	23.7307	11054.9	1499.96	1476.03	10286.9	714.904	276.415	1158.16	2302.96	3660.86	1559.78	10058.6	64699.2	1812.74	1810.37	4061.69	2894.46	2455.65	4932.36	39287.8	16542.7	6303.85	1068.92	3807.12	3781.17
PWY-5028	L-histidine degradation II	17.7932	33.5065	14.226	25.2095	43.6283	28.5831	3326.18	324.443	27.9037	406.786	887.094	215.074	456.013	1214.82	4733.59	2287.32	601.881	19121.2	7775.02	2908.86	40032.5	19.6146	3534.48	14.0432	7015.93	1224.15	1306.17	6663.58	573.603	172.496	944.818	2044.22	1757.81	1368.97	8351.94	58179.1	1469.53	1469.15	3216.46	2292.38	2009.18	4129.27	32688.8	13733.5	4867.28	851.799	2913.08	2891.73
PWY-5022	4-aminobutanoate degradation V	45.0853	78.1732	49.368	33.9686	132.139	81.0654	37.553	685.398	64.5654	150.815	651.27	453.907	77.804	77.7347	594.658	123.39	98.8968	109.884	287.016	319.213	473.699	42.4855	3833.78	20.3209	6144.9	1329.5	172.284	7596.6	455.587	147.231	968.546	211.399	2215.59	215.559	8084.33	128.781	1305.72	1839.36	2737.66	2709.26	2013.83	3282.68	43246.8	18071.3	4012.32	1069.57	1167.59	3834.11
PWY-5005	biotin biosynthesis II	15.4054	30.1064	19.227	2.34101	45.2922	35.2121	4.79737	330.592	0	18.7246	25.9872	187.347	4.76998	4.78866	11.9818	11.9624	9.50968	7.19837	19.172	23.8818	2.39991	6.3273	2.39904	0	4713.49	37.7095	7.17631	2053.41	98.003	30.3904	21.3144	4.79328	87.1124	11.938	23.9593	2.39994	14.3255	63.1949	19.1452	152.755	52.0049	4.7967	11.9974	3.19157	18.3717	32.8554	2.39922	229.82
PWY4FS-8	phosphatidylglycerol biosynthesis II (non-plastidic)	48.6898	95.4273	53.5064	59.4948	119.975	71.6151	4266.76	627.749	94.1153	591.044	1484	455.946	574.196	1449.97	5882.48	2724.33	757.502	22193.8	9209.68	3568.05	46648.4	55.2056	6318.49	28.3009	13084.6	2207.83	1632.66	11313.8	865.165	319.541	1707.09	2505.09	3968.95	1729.35	15061.3	67409.7	2638.21	2564.37	5801.78	4203.62	3650.55	7071.77	53853.7	22740.7	9025.59	1488.93	4614.29	5356.47
PWY4FS-7	phosphatidylglycerol biosynthesis I (plastidic)	48.6898	95.4273	53.5064	59.4948	119.975	71.6151	4266.76	627.749	94.1153	591.044	1484	455.946	574.196	1449.97	5882.48	2724.33	757.502	22193.8	9209.68	3568.05	46648.4	55.2056	6318.49	28.3009	13084.6	2207.83	1632.66	11313.8	865.165	319.541	1707.09	2505.09	3968.95	1729.35	15061.3	67409.7	2638.21	2564.37	5801.78	4203.62	3650.55	7071.77	53853.7	22740.7	9025.59	1488.93	4614.29	5356.47
PWY-4984	urea cycle	25.2791	53.4211	35.4724	41.2208	75.6081	46.817	17.4447	352.704	28.608	112.951	59.0873	207.506	20.6331	9.94625	34.8332	17.4123	31.6681	8.74734	12.7612	29.7996	4.99958	8.60442	7.49157	10.4013	2554.81	48.9438	2.49691	4230.56	231.631	152.834	46.2635	22.8816	2221.14	24.71	27.4507	2.49993	27.2237	82.5787	34.7968	166.125	85.764	14.9693	42.747	50.7309	56.3323	70.0102	16.3244	297.07
PWY490-3	nitrate reduction VI (assimilatory)	0	0	10.2086	9.24391	0	0	3.76531	0	0	0	5.99649	5.98461	0	2.99767	5.9981	1.49969	1.49906	0	4.49915	0	0	0	0	0	2105.93	1.4999	1.49958	145.152	0	8.94888	2.99945	0	23.9808	0	1.49998	0	2.99959	4.49935	4.49956	1.49995	0	0	2.99999	2.99997	2.99987	1.49987	0	2.99986
PWY-4361	S-methyl-5-thio-&alpha;-D-ribose 1-phosphate degradation	13.3758	25.649	9.22101	5.74977	45.2694	34.4056	3.99751	262.576	1.50483	14.6117	19.5105	123.146	3.31459	3.34481	9.59759	7.53114	8.1353	4.742	4.1841	15.5738	3.49473	2.87755	1.9439	0.819461	328.222	23.6813	1.79635	1382.9	89.6731	21.797	7.95119	3.8477	22.5122	9.16512	13.1761	1.91384	11.8519	42.9602	15.9306	121.313	36.5861	3.70689	9.70798	1.95712	11.8849	24.4972	4.43616	156.328
PWY-3781	aerobic respiration I (cytochrome c)	114.188	247.761	162.077	152.424	254.662	151.817	128.251	1158.66	161.654	541.087	2235.23	904.991	371.78	336.107	2704.41	502.463	443.325	473.638	1318.91	1387.65	2307.04	115.559	10067.2	62.3515	18913.9	3500.22	782.95	22545.9	1470.91	603.963	2668.02	975.7	8405.2	932.483	22828.6	626.673	3955.51	4429.42	8660.32	6812.89	5600.26	10531.4	100298	42109.7	13292.4	2598.19	4879.09	9192.44
PWY-3661	glycine betaine degradation I	0	0	0	0	13.9946	0	0	0	0	0	0	0	0	0	0	0	0	0	0	0	0	0	0	0	2355.36	0	0	2059	0	0	24.4372	0	1775.49	0	0	0	0	0	0	0	0	0	0	0	9.98916	0	0	0
PWY-3001	superpathway of L-isoleucine biosynthesis I	49.2949	97.1918	62.987	69.5993	136.149	80.4384	4404.09	691.591	74.012	571.473	1071.85	516.609	553.57	1462.49	5662.86	2747.16	732.858	22848.6	9309.21	3481.11	47822.2	40.0151	4047.2	21.814	10796.3	1427.46	1559.91	10816.2	761.847	297.236	1101.61	2443.62	3906.68	1645.47	9544.36	69505.5	1723.87	1728.99	3854.74	2763.05	2340.59	4704.92	37395.5	15738.5	6046	1011.46	3851.5	3625.31
PWY-2942	L-lysine biosynthesis III	50.7494	108.554	69.444	61.7463	120.427	70.8854	4338.55	602.44	136.953	572.292	1147.67	500.587	542.976	1423.43	5575.87	2679.47	718.376	22146.5	9071.55	3413.77	46400.4	48.7483	4461.3	25.8909	11989.9	1566.63	1539.71	10832.1	749.804	289.612	1210.62	2400.76	3819.11	1627.35	10521.4	67342.4	1899.23	1883.87	4260.27	3022.98	2568.72	5166.47	40666.8	17130.5	6600.57	1114.79	3992.11	3937.17
PWY-2941	L-lysine biosynthesis II	24.435	50.5097	20.0916	11.1389	79.2166	52.9804	7.98895	443.852	3.06756	35.5779	39.3987	265.213	7.9125	7.96641	23.9228	19.8887	19.591	11.9951	20.4055	39.6516	7.99897	7.12326	3.99731	1.67297	4593.99	62.0977	7.96894	3299.44	199.119	51.2236	27.5226	7.98006	76.5896	19.8173	35.9079	3.99982	23.7747	103.548	31.8207	247.771	85.7953	7.99072	20.4323	5.31876	30.5734	59.2218	8.86521	364.76
PWY1G-0	mycothiol biosynthesis	8.71366	9.91839	0.614754	0.249389	24.1564	6	1.2069	20.5882	0.702128	5.91991	5.38983	17.482	2.14286	2.66667	4.66667	5.9441	4.23853	0.222222	3.42857	1.69231	2	11.1111	1.07692	3.83871	149.18	6.94624	1.46512	843.885	11.7395	16.0656	6.71186	2.42373	349.47	5	6	0.666667	3	6.31579	9.18367	6.17647	10	1.42857	5	11.7241	15.6	17	3	23.2143
PWY-1882	superpathway of C1 compounds oxidation to CO2	0	0	0	0	0	0	0	0	0	0	0	3.06918	0	0	0	0	0	0	0	0	0	0	0	0	39.7354	0	0	11.083	0	0	0	0	27.6463	0	0	0	0	0	0	0	0	0	0	0	0	0	0	0
PWY-1861	formaldehyde assimilation II (RuMP Cycle)	39.1382	56.9169	22.4368	8.46758	113.171	63.732	9.31181	514.093	6.33965	163.434	51.66	274.913	10.5649	13.2547	33.2119	40.9881	38.8197	13.3159	21.2942	48.9394	10.6787	29.7027	9.29363	10.6443	1508.45	85.8742	7.97735	4314.25	195.187	168.27	49.5986	18.6024	1473.5	39.4698	55.6786	3.99988	55.9777	126.287	106.145	321.204	147.79	39.733	68.8971	87.8999	1361.51	121.342	322.805	761.118
PWY-181	photorespiration	5.9275	11.0421	27.4928	39.0167	17.7502	0	20.1851	70.3441	12.4883	27.705	81.5576	112.936	34.8468	28.2924	73.0973	14.4963	25.4271	3.89809	0	7.85621	0	6.64192	23.8862	10.1184	903.155	23.6692	0	2164.14	152.795	78.728	7.9494	0	157.694	0	15.9758	0	39.0785	92.2819	78.2447	47.3406	23.7808	15.9406	47.96	31.9575	23.8983	68.3742	33.952	147.508
PWY-1622	formaldehyde assimilation I (serine pathway)	0	0	26.5896	45.1683	0	0	19.9398	0	0	0	23.0493	29.0155	0	0	22.1642	4.99395	6.6262	0	0	0	0	0	0	0	258.444	0	0	29.5419	0	27.1628	0	0	45.3539	0	0	0	11.0465	19.4723	18.6724	0	0	0	11.9113	9.92189	5.99512	0	0	16.363
PWY-1501	mandelate degradation I	0	0	0	0	0	0	0	0	0	0	0	0	0	0	0	0	0	0	0	0	0	0	0	0	7.8843	0	0	311.834	0	0	0	0	0	0	0	0	0	0	0	0	0	0	0	0	0	0	0	0
PWY-1361	benzoyl-CoA degradation I (aerobic)	0	0	0	0	0	0	0	0	0	0	0	0	0	0	0	0	0	0	0	0	0	0	0	0	360.877	0	0	317.61	0	0	0	0	7.50791	0	0	0	0	0	0	0	2.99652	0	0	0	0	0	0	0
PWY-1269	CMP-3-deoxy-D-manno-octulosonate biosynthesis I	14.4706	55.33	44.7352	44.9252	28.67	17.1627	3309.99	207.162	120.163	395.914	838.272	269.003	411.167	1097.58	4281.49	2060.74	543.609	17214.5	7018.83	2621.91	36045.7	18.24	3410.66	12.25	6308.72	1171.5	1180	5629.26	491.41	161.757	901.499	1845.81	2174.91	1236.67	7940.25	52364.6	1416.08	1435.5	3158.49	2235.07	1910.26	3875.5	32633.9	13702.3	5029.39	826.494	2994.02	2959.61
PWY0-862	(5Z)-dodec-5-enoate biosynthesis	37.2392	112.995	81.3658	85.7229	78.9831	50.805	5291.95	456.479	187.791	597.722	1337.55	492.982	586.913	1539.16	6061.01	2883.21	776.562	23861.3	9842.63	3700.57	50013.9	38.7419	5461.98	24.0883	12270.2	1892.7	1673.46	10779	830.59	273.183	1451.2	2605.99	4095.5	1767	12573.9	72535.7	2258.62	2367.72	5092.12	3707.74	3058.86	6014.69	53365.7	22396.9	7632.98	1367.67	4774.11	4884.19
PWY0-845	superpathway of pyridoxal 5'-phosphate biosynthesis and salvage	22.0096	43.587	34.9709	39.0048	46.2379	27.7991	3309.79	290.587	37.1669	397.87	844.729	231.744	410.938	1097.26	4285.15	2065.63	546.559	17214.3	7022.31	2626.97	36045.3	24.278	3409.78	13.2329	7253.78	1184.24	1182.38	6148.08	513.798	178.841	910.426	1845.38	2460.3	1241.17	7949.71	52365.4	1421.78	1451.18	3169.89	2276.7	1929.81	3877.26	32639.5	13707.5	5107.65	834.455	3009.46	3041.92
PWY0-781	aspartate superpathway	38.58	80.9901	47.6486	51.2078	99.028	55.8316	4095.62	486.231	72.9089	522.321	948.461	377.775	508.798	1352.13	5259.26	2545.12	675.26	21157.3	8633.45	3228.83	44299.2	31.7867	2583.64	18.143	9026.1	977.349	1450.01	8763.1	661.911	249.098	800.823	2269.63	3264.11	1527.58	7226.87	64353.7	1431.39	807.615	3309.5	1781.81	1773.32	4056.06	2116.01	1507.15	5264.42	529.682	3586.37	1865.89
PWY0-42	2-methylcitrate cycle I	11.2442	15.7303	8.74642	13.6517	28.0664	15.8236	13.1362	78.7679	9.81672	49.9228	422.684	154.028	45.4857	36.6977	354.733	60.5764	55.0285	57.8129	168.96	183.263	286.63	21.3687	2787.57	10.5378	2227.29	943.279	106.175	2709.95	213.118	75.8218	685.408	127.531	1012.93	124.249	5772.76	77.472	914.369	1322.77	1905.98	1898.12	1417.69	2293.97	32387.4	13521.4	3135.89	758.47	849.655	2796.96
PWY0-41	allantoin degradation IV (anaerobic)	10.2136	9.40218	10.9097	4.9119	6.68529	8.90886	4.33178	10.344	3.8601	23.9743	34.9136	39.2708	7.31672	6.39877	15.6767	14.1869	15.5176	9.30807	15.3885	31.3594	4.97368	5.97677	3.98093	0	1748.01	52.5898	8.68172	1276.87	91.7204	37.7238	20.252	7.78526	46.0451	14.1913	29.8281	2.95194	32.9165	82.2614	52.8002	204.215	90.1787	23.8031	28.1598	22.2835	913.691	46.1169	211.971	443.124
PWY0-321	phenylacetate degradation I (aerobic)	2.34782	4.89191	3.29573	0.843408	6.09905	0	0	19.8725	6.03134	7.18612	1.75724	33.4925	5.25746	4.82256	4.86838	0	2.75889	1.14361	0	2.16322	0	3.55877	0	3.61678	747.916	6.79403	2.40742	1092.28	32.4529	19.1199	2.60445	0	333.907	0	4.99862	0	0	11.3949	11.8153	11.6099	19.0021	2.7682	5.23377	4.99935	7.83119	22.1367	4.19118	31.5951
PWY0-166	superpathway of pyrimidine deoxyribonucleotides de novo biosynthesis (E. coli)	41.7395	99.6891	65.2387	50.8911	106.614	63.6798	3582.82	548.917	133.893	483.288	919.493	452.408	448.283	1190.8	4637.12	2240.81	596.567	18614.1	7593.93	2846.72	38968.6	37.2704	3626.14	19.7813	8471.93	1270.74	1277.88	8192.72	615.809	245.34	978.377	1999.37	3145.73	1348.89	8484.92	56611.4	1523.81	1557.58	3398.87	2463.6	2076.18	4152.74	34382.7	14453.3	5322.73	915.344	3212.34	3257.25
PWY0-162	superpathway of pyrimidine ribonucleotides de novo biosynthesis	44.5042	110.172	73.0846	59.8342	115.004	67.6355	3976.84	569.101	149.064	534.679	1027.61	485.075	498.571	1322.33	5151.31	2485.74	662.554	20661.8	8431.6	3160.05	43259.1	38.9853	4094.27	21.6908	9895.69	1431.31	1420.08	9032.38	685.483	271.541	1101.81	2220	3503.47	1497.08	9547.64	62839.4	1709.08	1761.14	3808.59	2769.03	2333.53	4654.48	39174.7	16461.7	5942.97	1031.01	3573.66	3665
PWY0-1586	peptidoglycan maturation (meso-diaminopimelate containing)	58.2489	91.551	36.1421	42.5414	149.358	90.564	5294.98	776.169	44.4072	655.885	1288.64	459.444	657.154	1749.17	6809.42	3310.8	872.946	27535.4	11215.7	4191.76	57638.9	57.3903	4837.64	26.4997	11791	1711.48	1879.83	10647.7	859.81	322.904	1318	2945.93	3795.96	1983.5	11549.6	83776.7	2103.35	2029.57	4727.36	3290.31	2824.79	5779.91	43670	18390.2	7449.88	1204.68	4652.94	4278.82
PWY0-1533	methylphosphonate degradation I	9.02154	13.0149	21.4234	40.1615	22.1538	15.5938	4062.87	232.098	29.34	417.578	574.46	88.1785	470.126	1317.49	4915.87	2483.8	619.692	21128	8470.25	3051.79	44077.5	6.33094	917.637	5.23077	5555.59	351.787	1347.38	4925.91	427.754	132.098	321.984	2145.75	1709.55	1401.85	3130.46	64372.6	718.252	195.692	1774.15	561.44	739.199	2212.31	386.363	279.286	3025.13	121.538	2878.77	433.945
PWY0-1479	tRNA processing	24.9967	46.2274	35.7831	41.0146	56.5606	35.0453	3312.17	336.552	76.4046	422.741	647.401	243.407	401.325	1089.63	4166.14	2051.33	534.581	17197.9	6967.98	2569.16	35951.3	19.152	1375.13	12.457	6578.15	533.363	1145.31	6340.01	485.28	193.369	463.187	1807.39	2434.23	1203.45	4228.14	52339.9	897.12	374.373	2123.45	933.247	1040.47	2621.82	774.601	579.449	3501.38	263.602	2677.28	892.136
PWY0-1415	superpathway of heme biosynthesis from uroporphyrinogen-III	26.7826	62.6481	41.2666	25.5045	53.8052	32.3083	3608.04	321.598	35.5738	423.263	709.876	247.228	435.911	1186.31	4554.54	2240.5	579.785	18761.6	7605.74	2807.34	39231.6	27.0898	1616.98	15.6124	5652.26	604.213	1253.29	6319.4	479.822	174.15	517.171	1975.05	1902.9	1316.23	4894.36	57101.5	1016.7	387.748	2410.47	1017.45	1171.05	2977.27	929.074	681.418	3973.2	297.628	2961.88	892.984
PWY0-1338	polymyxin resistance	7.782	8	7.17465	12.5178	16	12.67	3297.08	187.779	14.2788	332.516	459.821	51.6512	376.855	1065.73	3988.58	2017.63	501.7	17165.6	6882.08	2479.58	35811.7	5.7377	744.78	3.6531	3422.44	284.75	1094.75	3206.03	331.37	98.6538	255	1743.62	801.547	1139.6	2543.5	52302.8	581.78	153.591	1438.9	455.37	600.78	1797.5	312.119	225.903	2456.32	99.4265	2337.2	350.373
PWY0-1319	CDP-diacylglycerol biosynthesis II	51.987	115.85	78.4262	68.8321	129.324	75.1816	3986.35	630.396	152.652	586.887	1512.99	522.694	548.24	1363.16	5559.93	2553.04	718.145	20727.1	8627.94	3363.35	43591.4	59.536	7389.01	32.2389	14092.1	2536.91	1543.31	12026.3	872.621	334.54	1908.14	2360.47	4924.2	1636.94	16329.8	62929.3	2772.9	3322.2	6021.19	4980.75	3982.36	7322.66	78004.4	32661.8	9453.85	1904.4	4507.34	6909.7
PWY0-1298	superpathway of pyrimidine deoxyribonucleosides degradation	23.507	34.0991	25.1891	26.6064	67.7206	47.4919	3302.81	444.768	19.5544	359.487	477.087	181.982	379.632	1069.73	3999.28	2026.81	509.692	17169.2	6890.87	2490.38	35815.9	12.7268	746.205	7.47434	6676.17	304.2	1098.51	5282.44	402.14	138.315	269.5	1747.33	1364.2	1147.09	2556.49	52304.1	590.771	184.111	1454.69	525.425	629.781	1802	323	237.946	2543.39	126.445	2357.56	471.636
PWY0-1297	superpathway of purine deoxyribonucleosides degradation	30.373	40.8026	22.4386	27.4761	81.2257	45.3659	3305.33	383.28	20.5723	376.409	520.632	208.837	386.404	1075.8	4048.16	2036.88	518.092	17177.3	6917.63	2515.21	35855.5	24.7904	858.645	11.2147	8201.75	355.477	1113.99	6203.11	435.222	159.586	313.492	1764.27	1885.17	1165.2	2888.9	52314.9	657.947	229.234	1605.27	631.118	721.017	1980.22	391.905	292.801	2779.83	160.558	2444.63	602.871
PWY0-1296	purine ribonucleosides degradation	29.4649	44.5957	33.7619	39.1761	90.0423	60.546	3305.72	556.767	21.3569	380.615	517.968	231.868	386.252	1075.65	4043.5	2035.15	518.105	17177.2	6916.42	2514.64	35849.6	14.2458	841.006	8.69731	9324.73	353.871	1113.06	6187.51	447.28	166.378	310.208	1761.52	1916.65	1163.57	2841.11	52313.6	649.938	232.231	1583.33	637.904	715.649	1952.88	381.622	280.093	2674.69	154.084	2417.44	600.506
PWY0-1277	3-phenylpropanoate and 3-(3-hydroxyphenyl)propanoate degradation	15.4579	8.12652	2.12125	2.7088	13.9037	6.44267	3.554	6.29888	4.64878	10.9784	14.4218	21.4532	4.82827	4.67025	9.15906	14.9817	15.7295	1.37906	10.2517	7.47925	7.36794	22.4136	2.13118	7.31928	241.146	26.2148	3.46234	1820.43	40.4992	20.6873	8.49762	6.768	118.246	9.96281	16.1057	1.93095	14.4156	20.1136	39.4935	51.9714	32.9079	14.803	22.5665	24.3645	715.665	52.6749	161.626	271.978
PWY0-1261	anhydromuropeptides recycling	48.3853	87.3206	57.9313	53.8353	125.037	78.4028	5613.18	722.91	59.0403	683.264	1146.1	356.213	680.436	1847.68	7088.48	3484.21	910.106	29186.4	11834.7	4377.56	61021.8	35.1004	2839.99	19.7776	12291	1097.13	1952.1	11022.6	853.262	320.718	913.221	3072.15	3985.2	2050.93	8179.99	88824	1668.23	871.591	3887.38	2002.29	2022.8	4777.13	2191.34	1639.82	6532.29	567.064	4644.09	2242.76
PWY0-1241	ADP-L-glycero-&beta;-D-manno-heptose biosynthesis	10.9326	13.5938	7.97387	13.5404	24.8928	16.1207	3304.58	206.036	17.5061	370.175	823.28	153.816	405.562	1091.03	4272.28	2058.53	536.921	17210.1	7013.78	2619.98	36040.2	18.1763	3407.98	9.62563	5116.81	1169.64	1179.75	4823.4	451.698	138.782	896.996	1839.88	1314.78	1234.6	7942.2	52364.2	1411.88	1426.8	3155.99	2235.16	1907.31	3870.6	32629.6	13693.7	4939.02	815.602	2971.23	2919.41
PWY0-1061	superpathway of L-alanine biosynthesis	50.7881	79.2792	35.8615	51.9763	134.037	73.5591	4189.49	677.793	57.2766	566.406	1049.01	396.366	524.982	1391.53	5400.51	2619.96	703.554	21746.2	8867	3325.58	45513.7	43.6656	3915.75	22.465	10869.9	1394.56	1489.07	10402.7	753.372	304.358	1076.99	2331.85	3771.11	1575.39	9308.7	66142	1698.23	1669.82	3803.88	2709.39	2300.8	4636.37	35715.9	15041.2	6102.15	987.05	3726.54	3577.54
PRPP-PWY	superpathway of histidine, purine, and pyrimidine biosynthesis	33.4788	61.401	48.9739	46.9402	76.2273	48.8301	3860.16	460.333	75.4406	499.223	898.957	285.192	468.807	1252.23	4851.49	2355.5	623.793	19616.7	7998.35	2980.29	41053.2	26.4589	2815.34	15.0419	9246.7	1020.88	1336.94	7797.25	609.185	234.652	825.962	2095.19	2800.82	1408.97	7369.11	59672	1410.31	910.356	3230.06	1873.1	1791.94	3917.67	3269.76	2224.26	5076.92	560.944	3356.19	2008.36
PROTOCATECHUATE-ORTHO-CLEAVAGE-PWY	protocatechuate degradation II (ortho-cleavage pathway)	10.8908	16.063	4.65108	5.61866	37.5033	9.77881	6.96409	46.9358	11.574	57.6387	535.569	64.4786	66.9819	52.2069	453.299	69.2545	64.0657	72.3045	213.141	222.34	369.544	19.4559	3628.53	13.0639	3436.56	1214.76	134.684	3966.17	229.942	75.0609	888.771	152.523	1936.52	150.518	7438.81	99.981	1159.33	1729.64	2413.89	2418.81	1803.4	2912.08	43123.6	17983.7	3485.86	974.184	958.682	3463.43
PPGPPMET-PWY	ppGpp biosynthesis	21.1569	36.1041	17.7458	34.66	47.3495	31.353	3678.32	354.33	32.4027	422.664	680.775	238.888	442.905	1204.55	4599.7	2275.47	592.306	19102.5	7729.26	2848.77	39922.5	10.5088	1423.63	9.58859	6780.2	538.349	1266.37	6513.11	522.137	179.875	467.455	2000.21	2508.34	1329.09	4415.95	58150.5	938.963	334.995	2238.33	897.077	1060.95	2773.14	783.395	563.161	3703.23	246.686	2917.62	775.587
POLYISOPRENSYN-PWY	polyisoprenoid biosynthesis (E. coli)	42.1936	94.2214	59.8031	56.9722	110.074	61.9748	3364.11	546.059	125.578	560.129	995.05	392.368	543.653	1459.33	5652.89	2747.7	722.181	22944	9297.36	3471.2	48012.4	35.2217	3743.66	19.9293	9937.84	1315.53	1556.73	8771.51	668.256	252.693	1028.83	2438.44	3324.14	1632.23	9051	69805.6	1581.06	1526.44	3341.55	2375.74	2187.72	4604.12	32789.9	13827.8	5821.56	904.434	3021.18	3124.56
POLYAMSYN-PWY	superpathway of polyamine biosynthesis I	18.755	26.6779	23.0192	25.1769	42.4987	31.9105	3302.46	315.645	25.3394	355.157	544.311	176.984	390.033	1078.44	4084.79	2037.13	522.638	17183.9	6931	2534.69	35890	10.4153	936.413	10.6784	5813.23	377.604	1122.98	5590.37	465.598	150.043	324.75	1781.26	1593.97	1175.51	3115.58	52324.4	699.957	234.364	1702.31	653.99	765.967	2114.76	428.785	308.652	2997.12	167.278	2535.09	602.359
POLYAMINSYN3-PWY	superpathway of polyamine biosynthesis II	16.0492	20.9808	13.7751	8.86196	36.3458	18.0049	26.9389	78.4904	16.9161	103.692	44.7564	151.887	7.83318	5.70024	23.5332	8.24776	28.6059	2.87393	13.7304	16.5109	11.4996	6.18782	5.73653	8.3736	1383.92	32.0092	2.55395	2920.07	138.088	108.526	27.7643	26.4623	1358.63	21.9766	28.6235	3.83238	12.6448	12.3524	22.203	27.9802	31.4651	15.9187	39.3851	53.7406	31.7612	70.0625	3.89943	106.973
PHOSLIPSYN-PWY	superpathway of phospholipid biosynthesis I (bacteria)	50.8052	108.364	72.9298	67.6815	125.545	73.411	4526.66	661.319	146.305	631.092	1403.91	510.36	600.372	1530.9	6131.06	2874.56	790.453	23525.5	9720.22	3730.68	49395.1	58.9101	5993.11	30.1769	12867.9	2071.16	1697.39	11657.9	869.659	324.746	1569.25	2619.82	4119.1	1796.25	13492.2	71473	2392.96	2650.62	5315.44	4041.9	3292.25	6492.84	61042.5	25595.7	8362.23	1541.14	4617.28	5498.45
PEPTIDOGLYCANSYN-PWY	peptidoglycan biosynthesis I (meso-diaminopimelate containing)	39.7959	95.5466	62.1221	50.2994	103.444	60.3113	3324	507.471	125.436	472.946	884.354	419.084	437.327	1159.44	4511.51	2180.33	581.319	18123.2	7390.37	2768.76	37940.8	34.8874	3474.59	19.278	9841.85	1219.31	1244.46	8114.98	600.782	244.648	941.631	1944.81	3141.16	1311.2	8156.7	55120.6	1455.27	1483.78	3208.62	2331.3	1994.45	4006.1	32675.8	13743.2	5138.64	871.494	2996.82	3099.46
PENTOSE-P-PWY	pentose phosphate pathway	51.8761	102.244	68.5901	60.129	137.548	76.1517	5042.33	644.921	100.569	635.477	1197.45	470.013	579.851	1536.89	6016.64	2893.06	771.546	23965.2	9845.27	3687.97	50202.2	43.2543	4151.12	23.1719	11160.9	1472.39	1660.53	10244.1	771.239	317.146	1148.8	2590.77	4006.92	1755.71	10059.6	72872.7	1937.29	1711.86	4513.79	2921.28	2466.61	5127.38	35831.5	15124.6	6655.58	1016.21	4567.32	3626.29
PANTOSYN-PWY	pantothenate and coenzyme A biosynthesis I	37.0274	72.8494	44.8149	51.2416	101.906	61.0663	3511.86	527.923	56.5102	458.883	947.11	375.941	451.418	1190.82	4664.19	2241.83	599.53	18599.1	7599.57	2859.84	38957.4	35.7617	3832.64	19.8187	9497.64	1339.43	1287.47	8376.68	626.34	233.331	1028.24	2008.23	3058.39	1356.76	8921.22	56562.3	1587.53	1649.59	3516.76	2587.21	2180.21	4331.49	36724.1	15429	5521.77	964.927	3223.1	3429.82
PANTO-PWY	phosphopantothenate biosynthesis I	37.9597	64.9924	39.5891	54.2205	109.857	68.4586	3796.5	612.557	43.0193	510.132	1106.66	379.973	508.392	1328.25	5238.75	2504.91	676.671	20676.3	8467.3	3209.02	43332.1	45.8104	4532.15	24.5377	10713.3	1591.88	1446.64	10331.1	731.353	266.644	1219.83	2251.06	3546.34	1530.83	10523.4	62859.7	1858.07	1968.03	4072.11	3080.92	2582.16	5075.17	43525.5	18295.7	6434.73	1151.59	3589.91	4106.88
P562-PWY	myo-inositol degradation I	27.7439	42.6697	24.9963	16.118	93.1889	54.8477	4243.63	555.018	20.5424	457.337	583.567	307.263	454.467	1283.4	4797.57	2428.2	609.889	20602.9	8283.07	2989.59	42977.2	11.9047	897.264	7.03974	4974.21	362.014	1314.51	5661.19	464.465	184.692	324.637	2097.5	1985.17	1379.87	3069.29	62766.3	725.704	214.822	1831.83	641.446	744.795	2156.58	383.764	280.221	2508.81	151.778	2899.77	412.97
P4-PWY	superpathway of L-lysine, L-threonine and L-methionine biosynthesis I	41.5056	90.0869	53.3078	56.3472	101.749	57.9415	4268.88	516.026	83.0223	548.808	979.094	402.215	529.745	1408.75	5475.74	2651.61	703.842	22036.6	8991.57	3362.31	46139.4	35.9075	2579.02	19.9501	9059.7	987.951	1509.43	9254.91	694.133	273.137	810.85	2363.67	3302.72	1591.1	7307.72	67028.6	1461.47	809.874	3390.13	1792	1805.48	4150.4	2042.08	1493.84	5395.08	563.34	3722.79	1893.37
P461-PWY	hexitol fermentation to lactate, formate, ethanol and acetate	25.9487	34.5436	18.6963	15.3614	60.1462	43.0848	7.99033	412.512	17.876	51.7154	78.8192	158.987	36.2214	19.8158	23.9294	19.9023	20.0459	13.9943	28.3817	39.6857	5.3596	12.3077	7.97165	6.77446	5594.19	59.6812	15.8863	2697.74	271.435	82.3175	75.5931	8.85781	815.314	19.8309	47.671	3.99985	41.4553	100.358	78.2481	234.559	94.8862	47.4832	36.3028	50.5827	2014.38	79.0687	560.789	638.172
P441-PWY	superpathway of N-acetylneuraminate degradation	14.258	7.23788	18.9634	7.9923	10.9572	10.7648	1.86925	2.76644	16.9252	27.89	9.68699	32.0861	6.55272	2.49139	2.49435	1.8688	12.5378	4.70243	31.78	8.77359	3.79638	6.06271	1.86776	5.28018	4941.61	36.0545	12.65	511.115	34.7068	56.4037	20.2188	3.79102	85.5264	0	14.1267	0	31.009	34.9565	61.2353	88.9105	64.1083	40.8733	28.3575	37.2227	1488.86	31.4112	404.528	476.569
P42-PWY	incomplete reductive TCA cycle	30.5573	48.1399	18.9186	8.53235	45.4029	29.981	12.3376	1.15322	10.8238	28.4106	54.5943	72.4151	22.7173	13.43	34.6026	39.2238	26.1715	3.48089	105.941	10.4318	38.0325	30.4816	6.98665	14.8054	8802.4	63.5242	40.1228	6505.72	129.49	41.6002	50.2916	17.2255	402.469	30.5504	62.6348	10.3744	25.3571	23.9551	34.7588	53.689	41.3502	20.929	16.6069	36.4758	1144.66	59.3241	260.283	409.66
P381-PWY	adenosylcobalamin biosynthesis II (late cobalt incorporation)	0	0	0	0	11.1816	0	0	0	0	0	0	0	0	0	0	0	0	0	58.2471	0	0	0	0	0	3906.57	27.8347	21.9144	2287.7	0	20.6957	39.5515	0	310.778	0	25.7717	0	0	0	0	0	0	0	0	0	0	0	0	0
P341-PWY	glycolysis V (Pyrococcus)	0	0	0	0	0	0	0	0	0	0	0	0	0	0	0	0	0	0	0	0	0	0	0	0	47.4031	0	0	0	0	0	0	0	0	0	0	0	0	0	0	0	0	0	0	0	0	0	0	0
P281-PWY	3-phenylpropanoate degradation	2.32449	3.47092	2.24475	3.54544	7.04869	2.81555	0.638069	20.8405	4.52163	7.35417	2.91684	30.7338	7.57487	3.49128	3.57561	0.598379	7.57947	0.364375	2.83061	2.68386	1.00282	2.83636	1.72955	1.60766	449.12	8.52353	1.17073	1374.6	29.9261	18.7879	4.68179	1.12683	17.8728	0	3.5	0	7.14844	14.4	15.5556	20.3619	15.0847	7.22581	8.04856	10.3673	386.334	14.5184	84.664	154.658
P241-PWY	coenzyme B biosynthesis	2.1	1.4	7.78817	0.7723	2.28261	1.4	0	0	4.9	3.5	0	2.8	0.7	0	0	0	0	0.7	0	0	0	0	0	2.1	0.846554	0	0	0	3.80474	7.92064	0	0	1.66667	0	0	0	0	0	0	0	1.42831	1.4	0	0	0	1.4	1.4	1.4
P23-PWY	reductive TCA cycle I	20.8364	34.6595	24.4856	9.23553	1.50808	13.4595	2.1663	0	10.648	15.329	24.4912	49.0482	4.25947	2.13198	2.23565	2.24701	11.5706	1.73676	46.6684	6.44283	4.42048	13.9394	1.98177	2.69526	7591.15	34.9402	16.6871	1168.41	53.7688	38.6224	35.4624	5.28144	206.252	0	17.9709	0	0	20.5998	20.9183	6.98103	38.5321	0	7.74334	28.2231	74.0616	23.2807	29.3987	34.5303
P221-PWY	octane oxidation	21.5237	1.98602	2.93724	0	2.98322	0	2.99898	2.99652	3.86893	51.3754	568.733	7.95843	53.8643	47.9765	534.117	81.4371	63.5925	88.7713	258.318	264.915	454.141	54.9379	3705.96	19.7943	2628.09	1250.52	159.39	2711.81	194.291	57.2924	913.132	183.088	860.204	177.844	7694.11	122.856	1230.22	1761.19	2605.24	2536.13	1878.4	3075.5	43166.6	18018.1	3708.88	998.461	1111.4	3584.43
P184-PWY	protocatechuate degradation I (meta-cleavage pathway)	0	0	0	0	0	0	7.63386	14.459	0	5.40928	2.41746	116.975	0	0	0	0	2.87282	0	0	1.39989	0	0	0	0	218.842	0	0	246.601	3.17637	0	0	0	4.53104	0	0	0	0	0	0	1.49987	1.56882	0	1.44827	1.27271	0	11.1068	0.541507	1.53275
P164-PWY	purine nucleobases degradation I (anaerobic)	0	0	0	0	0	0	0	0	0	0	0	0	0	0	0	0	0	0	165.807	0	0	0	0	0	12380.9	55.0557	54.6341	3954.38	0	49.0354	54.7599	0	416.152	0	55.8531	0	0	0	0	0	0	0	0	0	0	0	0	0
P162-PWY	L-glutamate degradation V (via hydroxyglutarate)	0	0	0	0	0	0	0	0	0	0	3.89163	0	0	0	0	0	0	0	0	0	0	0	0	0	57.7858	0	0	0	0	0	0	0	0	0	0	0	0	0	0	0	0	0	0	0	0	0	0	0
P161-PWY	acetylene degradation	38.4331	30.6061	15.5354	27.3782	51.6422	35.7794	4953.27	325.835	27.068	528.472	769.106	118.221	577.307	1608.32	6060.14	3055.05	774.372	25761.3	10370.7	3760.22	53781.3	33.5706	1357.68	16.2829	9597.74	532.371	1668.61	8466.05	571.754	182.683	463.434	2647.64	1832.99	1745.94	4483.78	78471.7	1002.44	302.471	2454.14	872.169	1084.37	3032.89	642.023	477.684	4161.49	245.049	3663.65	891.008
P125-PWY	superpathway of (R,R)-butanediol biosynthesis	14.3251	21.5713	14.1972	12.7124	47.4943	37.3315	3719.94	343.129	11.4713	29.8478	187.282	149.556	4.48943	5.99329	7.87192	8.24329	6.89627	6.37453	261.626	16.8523	2.99995	2.75862	16.8083	0.367572	944.46	24.7516	5.61929	1729.86	68.7089	25.5893	14.8472	25.3815	1056.35	34.2954	15.7326	13.1243	309.253	53.968	1348.79	419.702	65.2709	9.74026	40.0002	18.1228	24.3232	28.3019	2555.32	177.733
P124-PWY	Bifidobacterium shunt	32.6102	46.1491	17.024	26.7683	86.8806	41.5072	3490.79	371.007	28.6475	478.183	715.668	163.891	427.734	1156.94	4445.29	2186.16	571.014	18235.8	7402.73	2737.72	38137.1	31.8483	1688.27	15.2416	7364.8	630.274	1223.69	6992.02	506.45	236.257	545.877	1926.09	3175.9	1292.55	5015.36	55499	1029.69	418.586	2429.88	1056.44	1207.74	2987.17	1043.77	766.042	3674.99	296.736	2867.14	696.535
P122-PWY	heterolactic fermentation	30.0882	43.9543	17.4552	20.8128	69.6443	39.0343	13.9556	360.989	27.3043	83.6586	129.526	161.147	59.6195	34.2215	41.7081	34.5828	34.1741	24.4751	49.5194	68.6937	6.99903	18.8593	13.925	10.1805	7069.45	100.34	27.534	3808.51	348.351	113.719	124.697	15.4472	1250.38	34.3104	83.0672	6.99933	53.9875	160.902	61.8875	373.337	160.172	20.8982	55.0712	11.521	64.5936	126.784	36.1972	461.594
P108-PWY	pyruvate fermentation to propanoate I	30.9546	52.9572	47.4199	46.1793	62.1667	39.4567	19.2437	24.1221	23.4658	35.8969	44.6069	127.834	14.2259	13.1203	28.7409	26.9132	18.2468	6.67952	16.9928	15.639	12.6593	22.9084	3.53306	12.6436	5218.33	39.3823	8.61789	5266.08	148.637	73.2766	35.8439	10.1844	1617.5	19.3327	24.0986	3.92718	16.6928	53.099	33.8733	57.0432	65.2395	10.1408	19.8471	26.3559	58.3313	60.4119	22.2848	228.424
P105-PWY	TCA cycle IV (2-oxoglutarate decarboxylase)	50.4469	105.265	61.6419	59.5427	117.123	71.6987	4384.5	603.202	109.565	559.607	930.455	446.601	548.509	1454.44	5590.94	2736.83	722.752	22777.1	9259.27	3446.03	47646.7	39.2889	2297.05	23.1112	8843.07	883.226	1538.03	10410.2	734.474	266.024	737.483	2420.45	3708.6	1623.56	6644.74	69291.4	1345.53	700.883	3130.07	1598.54	1646.47	3845.65	1596.3	1145.97	5117.55	473.675	3689.48	1651.77
P101-PWY	ectoine biosynthesis	7.54903	0.494105	1.19743	0.494295	3.34818	0	17.4569	26.3598	1.46734	14.258	9.44763	157.946	2.49289	0.999574	2.99901	11.9676	7.9454	0.499993	3.99894	3.99715	4.49974	16.5255	0.999842	6.42932	1288.38	4.49091	0.999603	1926.17	4.23293	2.482	11.4239	3.99594	1304.85	7.47881	4.99836	1.49998	0	0	4.99601	4.99409	2.49831	0	4.99954	9.99567	17.4681	41.3468	7.49089	9.98126
ORNDEG-PWY	superpathway of ornithine degradation	9.14652	9.26316	11.2191	20.1427	17.9726	12.9964	3305.47	193.314	16.6104	348.395	592.311	77.7555	390.173	1079.07	4129.81	2040.46	520.654	17188	6948.35	2548.29	35925.9	18.1098	2989.96	9.3038	4324.13	1010.93	1136.12	4213.07	380.559	117.536	753.875	1791.24	1163.11	1185.52	6426.74	52333.5	1051.6	1352.84	2234.05	1992.76	1559.21	2706.79	32475.4	13587.1	3723.91	763.588	2646.74	2865.07
ORNARGDEG-PWY	superpathway of L-arginine and L-ornithine degradation	13.6869	15.9428	12.9349	18.7119	31.5297	23.345	3961.92	311.26	21.8115	432.973	798.915	99.4415	480.714	1304.09	5048.07	2463.98	637.997	20642.9	8386.23	3109.59	43192.4	14.126	2118.6	8.48542	6024	778.162	1392.22	5409.65	512.814	156.444	650.745	2183.32	1471.32	1457.29	6095.39	62822.5	1212.17	544.706	2807.77	1338.35	1456.9	3461.14	1415.15	1000.57	4579.68	339.372	3332.37	1213.1
OANTIGEN-PWY	O-antigen building blocks biosynthesis (E. coli)	36.5419	84.3326	53.6434	50.0405	91.8889	54.9552	3679.42	495.207	79.3734	476.458	928.691	392.965	440.032	1161.64	4539.86	2184.73	584.031	18127.2	7425.76	2782.58	37964.4	35.5729	3638.18	20.2475	8964.21	1272.51	1252.55	8192.85	597.15	248.785	983.044	1957.02	3290.26	1323.47	8508.02	55128.3	1547.74	1555.39	3496.09	2481.62	2081.34	4156.44	34392.6	14462.6	5309.17	915.202	3325.08	3241.22
NONOXIPENT-PWY	pentose phosphate pathway (non-oxidative branch)	61.8969	128.477	85.0638	83.1491	158.632	86.8193	8772.94	734.176	170.783	823.751	1438.87	563.807	793.71	2172.98	8291.59	4092.84	1060.08	34386.3	14087.2	5118.52	71865.1	44.9486	4167.97	24.6282	14805.5	1491.67	2283.04	11789.6	932.798	373.061	1183.31	3609.59	4550.71	2407.89	10512.2	104677	2213.59	1642.8	5501.02	3018.18	2573.2	5687.98	32991.5	13972.6	7623.52	992.664	6884.03	3545.1
NONMEVIPP-PWY	methylerythritol phosphate pathway I	37.7464	60.8351	37.1097	50.8748	97.1282	59.3622	3315.72	500.12	32.7473	418.504	855.043	309.777	415.805	1098.72	4291.02	2073.1	553.618	17214.2	7023.38	2634.69	36044.5	36.1603	3412.47	19.6958	8212.57	1195.43	1183.64	7928.79	578.004	233.081	918.966	1851.04	2944.68	1248.71	7957.71	52366.1	1425.5	1470.51	3177.28	2315.8	1948.23	3877.29	32647.5	13719.5	4969.99	864.638	2981.91	3071.14
NAGLIPASYN-PWY	lipid IVA biosynthesis	15.0234	56.1201	47.6443	45.3731	29.6462	17.5862	3309.91	207.08	121.923	396.746	838.04	269.536	411.4	1097.5	4281.41	2060.66	543.11	17214.7	7018.25	2621.58	36045.7	18.0978	3410.58	13.108	6381.62	1170.25	1179.75	5623.03	492.327	163.669	901	1845.64	2175.21	1236.67	7940	52364.6	1414.75	1434	3156	2231.17	1908.29	3874.6	32632.8	13700.8	4939.42	825.85	2975.36	2927.61
NADSYN-PWY	NAD biosynthesis II (from tryptophan)	8.15607	18.4287	5.22641	14.9898	13.6061	8.01061	2.53096	14.2246	12.0974	2.63879	12.4715	19.6985	3.31968	1.36463	5.00694	1.54638	9.83563	0.428933	2.65721	3.73947	3.25382	0	1.19404	4.48971	575.556	6.27572	0.857717	1356.23	64.1389	32.5584	3.66179	9.05645	817.408	3.93133	3.77483	0.959996	1.88173	3.28583	0	0	6.6102	3.19934	9.05598	9.7374	2.77119	21.418	0	20.5333
NAD-BIOSYNTHESIS-II	NAD salvage pathway II	12.1093	14.0494	12.1803	20.9106	26.5055	19.2149	3963.01	247.215	21.3507	428.373	665.542	88.4418	465.906	1291.73	4911.71	2441.23	621.188	20618.7	8317.72	3037.09	43075.3	8.89411	1285.56	5.67962	5119.43	486.3	1350.11	5167.77	456.317	147.883	425.987	2136.91	1932.65	1410.03	4139.21	62790.7	901.596	283.785	2180.09	793.646	983.11	2711.08	619.408	444.389	3653.5	180.157	3049.93	643.724
MET-SAM-PWY	superpathway of S-adenosyl-L-methionine biosynthesis	41.0206	81.5627	43.0205	53.2853	106.303	63.2484	4211.98	568.61	55.415	512.398	829.192	323.143	509.79	1385.87	5303.22	2611.64	682.314	21886.7	8868.49	3274.15	45756.5	30.7786	1829.32	17.6867	7785.8	724.21	1459.48	8393.12	647.989	256.126	606.327	2302.53	2980.83	1533.7	5547.23	66615.1	1165.77	537.574	2754.69	1287.27	1383.11	3385.78	1144.34	853.171	4509.03	390.078	3410.42	1320.15
METHYLGALLATE-DEGRADATION-PWY	methylgallate degradation	0	0	0.470474	0.859408	0	0	7.49663	14.9643	0	5.44027	2.72475	115.317	0	0	1.42848	0	3.01102	0	0	1.42842	0	0	0	0	222.274	0	0	687.16	6.39312	1.43275	0	0.314275	5.5349	0	0	0	0	0	0	1.57875	1.55668	0	1.49999	1.24998	0	11.2932	0.532394	1.63028
METHGLYUT-PWY	superpathway of methylglyoxal degradation	2.93215	0	2.97865	3.08223	0	2.34767	0.824878	0.823562	3.84279	6.61582	8.28032	6.474	1.67154	0.824688	0.82492	0.824835	4.97685	0.82498	5.82257	3.32288	1.67496	2.33798	0.824887	0	149.661	12.4261	2.49733	7.49442	9.06198	17.2387	4.98469	1.67423	9.96829	2.49745	2.49957	0	15.7267	14.9104	24.886	38.7863	25.6343	14.9689	11.6725	19.9826	863.295	9.93101	189.999	317.347
METH-ACETATE-PWY	methanogenesis from acetate	0	0	0	0	0	0	0	0	0	0	0	0	0	0	0	0	0	0	7.9954	0	0	0	0	0	2978.06	2.65943	2.66355	245.434	0	2.64746	2.65829	0	21.2152	0	2.66575	0	0	0	0	0	0	0	0	0	0	0	0	0
LIPASYN-PWY	phospholipases	0	0	0	0	0	0	0	0	0	0	0	0	0	0	0	0	0	0	0	0	0	0	0	0	47.1234	0	0	0	0	0	0	0	0	0	0	0	0	0	0	0	0	0	0	0	0	0	0	0
LEU-DEG2-PWY	L-leucine degradation I	11.1422	25.1119	10.0426	21.6274	20.9114	9.99509	14.2812	40.2403	21.2408	54.3313	481.625	171.505	55.1353	43.677	404.772	64.247	61.6552	65.3935	188.49	203.95	328.769	20.8867	3113.38	14.8335	3911.9	1053.42	120.747	4154.78	247.577	92.9865	773.499	145.775	1953.03	139.529	6463.5	88.5302	1020.76	1482.7	2129.54	2118.51	1584.99	2572.63	35995.1	15033.6	3115.36	851.599	867.11	3030.94
LACTOSECAT-PWY	lactose and galactose degradation I	0	0	0	0	0	0.523589	0	0	0	0	0	0	0	0	0	0	0	0	0	0	0	0	0	0	7.98265	0	0	0	0.750155	0	0	0	11.6929	0	0	0	2.99045	0	0	0	0	0	0	1.27312	2.5324	0	0	0
KETOGLUCONMET-PWY	ketogluconate metabolism	20.0296	27.8221	9.95765	18.4949	59.0072	26.8874	4378.17	280.048	18.4195	379.908	683.185	98.4642	405.919	1093.49	4258.78	2061.17	539.794	17210.8	7096.01	2614.89	36040.4	9.03846	1326.88	5.90605	4776.25	500.397	1175.32	4782.93	436.59	134.656	437.24	1842.58	1364.93	1237.4	4278.55	52368.3	936.621	284.407	2313.08	810.921	1006.87	2756.41	621.514	433.025	3313.8	191.058	3272.25	439.314
KDO-NAGLIPASYN-PWY	superpathway of (Kdo)2-lipid A biosynthesis	13.2431	29.0796	22.3724	33.0432	26.4012	16.7332	3309.21	206.703	49.3043	385.383	786.311	170.737	410.705	1096.05	4274.68	2060.92	542.392	17213.1	7016.46	2619.76	36044	14.4674	2448.83	9.65818	5820.18	876.738	1178.39	5273.23	476.001	153.264	712.233	1844.49	1800.1	1235.09	6537.05	52364.5	1248.83	721.418	2855.79	1557.92	1562.58	3519.26	2349.34	1625.77	4562.71	441.108	2941.88	1572.05
ILEUSYN-PWY	L-isoleucine biosynthesis I (from threonine)	55.8037	83.058	54.9528	91.9412	170.708	90.5762	4155.16	738.287	43.8678	534.853	1089.84	518.69	533.043	1385.47	5374.51	2597.22	702.831	21519.3	8780.53	3298.49	45056.8	46.9505	4219.55	25.1488	12033.7	1496.03	1480.21	13737.7	787.913	306.923	1155.36	2313.44	4833.88	1564.57	9861.99	65458.3	1773.98	1844.78	3958.43	2910.41	2430.71	4811.91	40196.4	16895.4	6190.81	1086.16	3724.22	3862.85
HSERMETANA-PWY	L-methionine biosynthesis III	31.0231	52.4796	30.8975	54.8032	66.7044	32.008	4153.88	106.241	37.4194	182.09	692.975	207.569	56.8387	49.1019	443.149	74.399	75.9053	69.6437	456.923	218.207	346.579	30.8511	3410.44	19.6365	3732.96	1149.3	130.56	4695.35	314.462	213.119	845.494	186.524	3668.35	181.427	7072.98	104.752	1377.34	1608.23	3566.65	2555.94	1746.16	2818.03	38931.6	16280.9	3399.48	942.473	3605.32	3280.44
HOMOSER-METSYN-PWY	L-methionine biosynthesis I	38.6553	64.6357	30.3419	47.582	106.13	63.072	4248.8	586.601	31.343	487.198	650.885	257.413	493.432	1382.58	5180.82	2612.36	667.046	22080.1	8871.01	3222.47	46075.8	25.5882	1067.76	14.2602	5509.32	442.821	1421.41	7316.31	585.487	241.84	383.616	2265.42	2398.58	1491.41	3591.58	67255.9	820.487	283.528	2007.32	764.016	905.877	2474.01	499.772	378.142	3371.57	217.174	3071.07	724.655
HISTSYN-PWY	L-histidine biosynthesis	38.4553	62.8938	35.7452	52.7725	99.1449	59.4756	3314.58	478.855	32.5775	417.167	853.412	299.673	416.061	1098.57	4290.05	2071.08	553.943	17213.9	7019.66	2633.69	36045.2	34.2868	3412.52	18.3551	7136.05	1193.28	1182.21	7785.01	580.014	228.923	917.997	1851.47	2984.1	1247.67	7955.71	52365.9	1423.93	1466.7	3175.84	2307.45	1946.42	3877.57	32647.7	13720.1	4967.96	862.603	2981.63	3060.13
HISDEG-PWY	L-histidine degradation I	32.6341	60.0839	25.2627	28.3792	99.1239	59.1005	3332.22	509.662	30.6601	423.821	908.8	297.366	470.969	1252.22	4868.07	2354.75	621.942	19668.5	7994.87	2995	41174.5	22.0606	3567.9	15.2514	8937.08	1246.2	1343.54	7835.6	627.595	189.705	963.165	2101.78	2849.55	1409.39	8465.94	59840.9	1488.61	1489.95	3239.06	2332.66	2048.35	4201.97	32707.1	13746.2	4955.96	866.585	2918.62	2949.66
HEXITOLDEGSUPER-PWY	superpathway of hexitol degradation (bacteria)	14.2081	1.56409	14.4346	13.7709	16.2892	9.01295	7.98554	7.78943	18.2912	102.321	36.1976	36.1804	10.0275	8.24993	10.9119	6.47783	21.0038	4.58571	43.7123	15.572	9.517	8.81542	10.2733	5.71855	4832.41	52.0389	14.8936	832.14	31.5235	107.489	26.867	11.9526	817.394	27.4596	28.6174	4.56416	78.6059	65.2188	151.653	206.87	113.492	67.0071	60.6303	76.7053	2261.38	46.9887	943.629	774.826
HEMESYN2-PWY	heme biosynthesis II (anaerobic)	41.864	100.252	64.563	54.6793	107.883	64.6387	3786.92	541.553	130.888	504.673	976.37	447.402	474.762	1258.88	4904.78	2366.81	630.966	19677.5	8028.58	3009.38	41198.8	36.5538	3900.17	20.5022	8510.05	1362.83	1351.6	8519.72	651.535	256.936	1047.13	2114.45	3285.97	1425.44	9091.67	59847	1627.28	1676.16	3627.18	2636.17	2222.12	4433.22	37309.1	15677.7	5704.11	980.283	3412.67	3500.68
HEME-BIOSYNTHESIS-II	heme biosynthesis I (aerobic)	31.667	69.2336	51.0104	46.6531	82.9808	48.7012	3312.41	343.633	121.881	419.482	846.565	322.614	412.985	1099.7	4287.5	2066.05	547.671	17216.3	7021.85	2627.37	36047.4	23.2941	3410.78	14.7048	6816.04	1181.29	1181.2	6527.2	527.995	187.838	909.241	1847.94	2550.66	1242.15	7947.74	52365.4	1419.24	1450.31	3164.97	2268.05	1926.01	3876.5	32639.3	13709.7	4952.72	841.772	2977.52	2990.28
HCAMHPDEG-PWY	3-phenylpropanoate and 3-(3-hydroxyphenyl)propanoate degradation to 2-oxopent-4-enoate	16.4186	16.6718	1.596	1.90786	39.1653	12.1051	1.7737	31.6866	2.96608	5.81854	5.78367	28.4775	2.38551	2.88146	3.86923	6.8329	8.18865	0.662915	4.95285	4.09738	3.28541	15.057	1.00987	4.33735	76.7838	13.4142	1.7027	952.152	26.2247	12.9939	3.28916	2.97678	33.7895	4.03448	8.14449	0.818182	7.23848	12.3934	21.1034	28.2845	17.1403	7.91623	11.308	11.5213	422.958	29.7663	89.4334	168.924
GOLPDLCAT-PWY	superpathway of glycerol degradation to 1,3-propanediol	0.218039	0.855639	1.74028	0.435332	0.437632	0	0	1.9928	1.48402	0.659595	0.219959	0.438925	0	0	0	0	0	0	0.219997	0	0	0	0	0.834813	23.6203	0	0	9.21132	4.75567	3.53297	1.99448	0	282.985	0	0	0	0	0	0	0	0	0	0.219942	0	0	2.41982	0.439959	0
GLYOXYLATE-BYPASS	glyoxylate cycle	37.6022	69.1429	37.1597	50.5858	88.0648	48.9201	3311.4	351.527	52.2824	396.296	845.759	267.779	418.136	1099.31	4285.11	2070.76	550.728	17214.1	7019.66	2631.29	36044.8	33.3574	3410.71	19.4101	6507.54	1189.71	1181.8	7418.57	567.169	190.452	910.717	1849.96	2873.22	1244.81	7952.48	52365.5	1421.26	1460.51	3174.91	2294.06	1941.23	3878.25	32645.6	13709.8	5052.86	864.29	3004.51	3058.81
GLYCOLYSIS-TCA-GLYOX-BYPASS	superpathway of glycolysis, pyruvate dehydrogenase, TCA, and glyoxylate bypass	45.186	84.1385	45.8586	52.2665	114.344	63.9166	4122.79	519.971	67.433	535.852	1012.84	369.558	521.124	1379.35	5358.76	2598.31	691.173	21592.4	8814.25	3293.28	45202.2	43.0088	2921.98	23.4373	9340.91	1099.86	1478.23	9283.98	705.893	273.396	894.411	2315.73	3356.93	1559.86	7892.89	65682.6	1586.41	984.992	3671.92	2156.46	1958.76	4299.69	2905.23	2139.42	5772.37	667.132	3729.17	2407.49
GLYCOLYSIS-E-D	superpathway of glycolysis and Entner-Doudoroff	46.3698	87.4933	44.649	50.2154	122.06	65.2124	3929.09	526.14	59.8381	519.448	936.786	370.919	495.753	1316.75	5115.42	2482.04	659.366	20625	8425.23	3143.98	43178.6	38.5792	3024.04	20.5896	9586.84	1118.76	1411.66	8768.5	655.536	269.709	885.84	2210.24	3127.2	1489.56	7751.17	62740.6	1515.55	1099.52	3451.32	2289.84	1923.11	3976.89	4201.6	2920.11	5363.59	737.764	3534.05	2721.2
GLYCOLYSIS	glycolysis I (from glucose 6-phosphate)	49.2831	92.9423	53.1386	53.5383	129.073	72.6619	3995.69	597.551	67.6693	542.765	973.864	413.314	504.606	1343.37	5195.53	2533.02	672.503	21072	8599.01	3198.43	44094.4	42.9973	2747.74	23.2899	10505	1041.01	1433.49	9319.52	686.355	290.995	838.737	2250.16	3275.54	1514.43	7390.5	64110.8	1536.14	947.58	3593.23	2167.52	1847.11	4036.89	3008.15	2138.58	5521.47	661.887	3614.96	2461.89
GLYCOL-GLYOXDEG-PWY	superpathway of glycol metabolism and degradation	2.40689	0	2.38822	2.49177	0	1.29417	0.659934	0.658984	3.09897	5.30137	2.65574	5.1801	1.33781	0.659801	0.659949	0.659894	3.9853	0.659987	4.65845	2.65865	1.33998	1.91344	0.659936	0	3.33899	9.95767	1.99831	0	4.63762	12.1488	3.99113	1.33951	3.99472	0	1.99975	0	10.62	11.9501	19.937	31.1228	20.5493	11.9815	9.33866	13.3335	708.706	7.96154	153.965	258.973
GLYCOGENSYNTH-PWY	glycogen biosynthesis I (from ADP-D-Glucose)	35.2164	56.4159	34.9526	32.0882	97.5217	57.8051	3312.14	504.824	28.6087	418.952	894.235	325.367	416.368	1100.31	4336.95	2074.9	549.957	17222.1	7046.86	2654.54	36089.7	30.3901	3737.53	15.1701	9076.76	1293.04	1198.58	7594.32	532.45	206.525	990.129	1863.44	2748.71	1260.23	8649.56	52377.8	1531.69	1596.04	3404.14	2488.89	2094.41	4164.3	36242.5	15214.1	5307.82	922.858	3085.44	3292.37
GLYCOCAT-PWY	glycogen degradation I (bacterial)	31.4097	47.7704	38.6664	44.4735	71.2595	48.2085	4949.57	517.195	50.166	553.486	1165.75	243.099	550.926	1465.14	5761.02	2761.44	729.327	22961.3	9426.44	3528.93	48108.2	33.0546	4263.21	19.0769	10495.9	1485.62	1592.03	8752.3	696.721	258.851	1151.35	2481.43	3080.14	1675.3	10222.6	69835.6	1950.56	1742.25	4580.13	2951.31	2475.16	5137.1	37488.7	15788.8	6595.07	1005.19	4545.03	3617.88
GLUTORN-PWY	L-ornithine biosynthesis	39.0073	92.9931	59.7059	54.0922	105.683	61.6648	3338.37	531.802	124.684	519.697	1273.67	443.555	491.91	1248.84	5046.54	2343.09	646.47	19174.4	7922.7	3061.97	40279.6	44.59	6209.13	24.2691	8818.68	2127.89	1396.76	9213.52	728.706	276.34	1601.09	2146.67	3316.26	1478.01	13794.6	58245	2317.72	2773.44	4958.37	4128.42	3352.67	6239.2	65016.7	27225.2	7787.48	1585.48	3632.43	5671.97
GLUCUROCAT-PWY	superpathway of &beta;-D-glucuronide and D-glucuronate degradation	22.1255	34.4006	19.2081	21.9957	67.3041	34.5839	3965.72	365.603	19.9464	444.244	620.529	222.12	461.516	1290.53	4861.14	2434.75	616.867	20611.5	8296.66	3016.7	43031.1	12.3916	1060.86	5.9529	6726.38	418.087	1335.26	5488.56	473.915	180.134	376.723	2117.85	2355.83	1394.79	3542.87	62779.2	798.84	241.465	1948.38	690.396	854.439	2419.34	476.174	353.298	3285.23	169.16	2929.58	586.71
GLUCOSE1PMETAB-PWY	glucose and glucose-1-phosphate degradation	20.3471	38.312	22.6026	30.0657	41.5615	25.8295	3776.08	285.962	38.7568	428.155	985.268	225.342	451.867	1279.3	4797.52	2421.8	602.944	20600.4	8256.7	2980.81	42983	26.3047	4366.37	15.4843	6804.49	1495.83	1316.88	5400.41	555.023	186.476	1138.41	2095.27	2406.66	1369.86	9958.61	62765.4	1736.44	1876.41	3833.47	2883.99	2402.36	4691.65	43439.8	18214.8	5937.4	1080.13	3261.52	3845.88
GLUCONEO-PWY	gluconeogenesis I	51.4497	101.356	66.1046	55.6425	143.755	81.5423	3817.21	696.807	116.777	573.87	1047.22	483.287	536.428	1420.01	5512.36	2671.16	711.877	22211.5	9043.39	3386.1	46494.5	42.951	3981.17	22.1572	10694.1	1404.74	1520.56	9762.13	733.726	283.385	1093.71	2379.14	3561.57	1601.67	9509.26	67563.5	1699.56	1653.38	3714.7	2625.29	2323.78	4751.76	35033.2	14793.2	6207.08	983.166	3495.72	3477.33
GLUCARGALACTSUPER-PWY	superpathway of D-glucarate and D-galactarate degradation	3.95763	3.62506	4.06869	5.94691	16.7408	10.7849	131.62	209.546	6.62571	341.293	465.558	54.7779	395.004	1079.54	4129.89	2038.98	522.24	17187.7	6818.19	2549.52	35925.7	7.999	1208.13	4.72262	4255.68	457.835	1134.87	4351.91	392.423	118.444	397.625	1779.67	1006.9	1172.04	3850.66	52328.1	562.946	261.966	631.463	355.181	899.136	2451.16	574.241	424.651	3314.16	165.395	280.897	572.797
GLUCARDEG-PWY	D-glucarate degradation I	3.98068	3.62794	4.08429	5.95013	16.7935	10.7849	132.011	209.611	6.73118	341.473	465.893	54.8302	395.235	1079.63	4130.17	2039.17	522.52	17187.8	6818.59	2549.66	35926.1	7.999	1208.15	4.73358	4298.85	457.902	1134.96	4444.77	392.672	118.444	397.752	1779.81	1062.42	1172.28	3850.78	52328.2	562.946	261.966	631.463	355.181	899.191	2451.16	574.241	424.651	3314.27	165.425	280.907	572.797
GLCMANNANAUT-PWY	superpathway of N-acetylglucosamine, N-acetylmannosamine and N-acetylneuraminate degradation	5.86887	2.3852	11.3224	2.8545	3.58656	3.76159	0.549963	0.817534	7.22327	8.54403	2.8755	10.5695	1.94601	0.733745	0.733893	0.54994	3.73913	1.38329	9.37203	2.58566	1.11665	2.10935	0.549838	2.17321	2313.9	11.0935	3.74489	158.078	10.6765	20.2622	6.12236	1.11638	25.8621	0	4.16396	0	9.3188	11.0037	18.3289	27.852	19.6381	12.1412	8.55806	11.4558	580.14	10.0419	130.41	203.712
GALLATE-DEGRADATION-I-PWY	gallate degradation II	0	0	0.377143	0.693023	0	0	6	12	0	4.36364	2.18115	94.7031	0	0	1.14286	0	2.41143	0	0	1.14286	0	0	0	0	178.401	0	0	557.936	5.1242	1.14788	0	0.251429	4.43157	0	0	0	0	0	0	1.26316	1.24554	0	1.2	1	0	9.0566	0.42593	1.30435
GALLATE-DEGRADATION-II-PWY	gallate degradation I	0	0	0.377143	0.693023	0	0	6	12	0	4.36364	2.18115	94.7031	0	0	1.14286	0	2.41143	0	0	1.14286	0	0	0	0	6.3599	0	0	500.521	5.1242	1.14788	0	0.251429	1.73761	0	0	0	0	0	0	1.26316	0.206257	0	1.2	1	0	9.0566	0.42593	1.30435
GALACTUROCAT-PWY	D-galacturonate degradation I	21.4473	33.0776	23.1518	24.7209	69.9425	46.4392	3672.65	487.71	20.0123	411.397	656.067	213.907	438.379	1203.04	4579.12	2268.18	582.312	19098.2	7719.14	2834.74	39906.2	14.4783	1270.49	6.8665	7435.91	504.421	1259.83	5869.15	492.136	173.864	437.028	1987.41	2048.6	1318.6	4067.28	58146.1	886.211	327.81	2123.38	878.01	993.008	2625.28	635.306	466.469	3487.54	215.466	2865.02	791.403
GALACT-GLUCUROCAT-PWY	superpathway of hexuronide and hexuronate degradation	19.7682	29.6221	18.3128	20.1956	62.7258	36.1489	3716.38	388.018	18.2821	408.024	596.049	199.871	435.042	1210.8	4572.48	2285.6	580.092	19326.3	7784.65	2836.84	40354	11.236	1042.91	5.25644	6178.06	412.563	1256.28	5230.78	452.826	157.044	365.736	1990.55	1962.5	1312.95	3458.49	58859	775.337	246.219	1884.69	695.418	838.169	2338.22	476.128	348.658	3169.06	166.188	2778.05	603.856
GALACTARDEG-PWY	D-galactarate degradation I	3.95763	3.62506	4.06869	5.94691	16.7408	10.7849	131.62	209.546	6.62571	341.293	465.558	54.7779	395.004	1079.54	4129.89	2038.98	522.24	17187.7	6818.19	2549.52	35925.7	7.999	1208.13	4.72262	4255.68	457.835	1134.87	4351.91	392.423	118.444	397.625	1779.67	1006.9	1172.04	3850.66	52328.1	562.946	261.966	631.463	355.181	899.136	2451.16	574.241	424.651	3314.16	165.395	280.897	572.797
FUC-RHAMCAT-PWY	superpathway of fucose and rhamnose degradation	4.52594	0	4.16793	3.49781	0	2.16516	1.29303	0.960643	4.37043	9.22871	6.88755	11.1662	2.48515	1.39194	1.33951	2.15745	6.69118	1.12928	8.03057	4.43136	2.65142	3.38676	1.21025	0	12.7799	16.0079	3.29643	0	8.97294	18.6198	11.956	3.11221	16.4919	0	3.85404	0	15.747	17.1751	31.3608	46.731	32.0274	17.8941	14.5831	21.4141	906.22	15.9684	219.867	291.457
FUCCAT-PWY	fucose degradation	2.83533	0.378088	2.38215	1.81494	0	1.01051	0.574804	0.427716	2.31082	4.57046	4.73133	6.50004	1.1085	0.619088	0.595445	1.9765	2.99552	0.501922	3.57145	1.97142	1.17846	1.85408	0.538297	0.383273	19.2633	7.29688	1.4675	594.892	4.18398	9.40117	9.9165	1.83162	48.9703	1.59336	1.71415	0	7.09161	7.98759	14.0889	22.1579	15.0635	7.99231	6.61525	9.91727	491.305	8.36245	102.829	180.385
FOLSYN-PWY	superpathway of tetrahydrofolate biosynthesis and salvage	42.6211	85.649	48.8698	46.1498	110.208	64.5601	3671.09	538.138	66.8422	497.467	1016.23	402.694	467.582	1225.27	4823.58	2305.95	621.513	19082.6	7817.08	2953.12	39990.4	41.252	4190.78	22.4575	9667.57	1463.18	1332.57	8576.75	657.607	268.718	1122.66	2074.89	3303.74	1406.86	9703.94	58021.9	1722.94	1810.22	3825.97	2833.36	2372.91	4671.08	40511.5	17022	6001.52	1063.23	3456.71	3781.68
FERMENTATION-PWY	mixed acid fermentation	34.079	52.8331	38.0262	61.5897	70.6202	42.6033	5409.65	408.14	59.2479	600.861	1155.35	283.974	622.153	1671.42	6468.52	3150.83	825.492	26354.5	10735.6	3975.61	55144.5	36.5019	4401.84	20.8379	9625.07	1533.07	1782.56	8564.99	736.377	269.111	1183.88	2799.83	2942.76	1872.61	10411	80200.7	1925.29	1837.44	4403.51	3001.1	2530.48	5154.06	40283.8	16953	6613.78	1075.12	4603.13	3811.29
FASYN-INITIAL-PWY	superpathway of fatty acid biosynthesis initiation (E. coli)	40.7394	109.493	74.8799	75.648	80.058	49.806	4953.18	433.039	173.481	544.633	1215.49	454.62	498.596	1289.24	5112.31	2429.58	665.136	19895.9	8274.31	3121.18	41725	48.05	4941.27	28.911	10875.6	1739.39	1412.1	10465.5	763.664	288.707	1326.96	2203.36	4093.32	1512.32	11304.8	60461.4	2054.22	2189.04	4695.64	3465.76	2796.03	5343.31	48925.1	20573.2	6820.49	1333.49	4450.04	4622.36
FASYN-ELONG-PWY	fatty acid elongation -- saturated	47.5072	151.799	110.425	93.2685	129.647	85.9662	5867.96	762.986	223.339	616.442	1454.65	667.418	604.868	1573.92	6242.27	2948.6	799.208	24338.4	10096.4	3804.25	51045.8	41.5708	6071.32	26.0263	13210.9	2096.72	1725.25	11636.7	865.473	288.206	1601.71	2682.54	4296.39	1826.57	13862.9	73973.4	2496.45	2647.05	5674.71	4142.13	3371.41	6549.04	60171.6	25241.6	8274.77	1526.68	5308.49	5449.32
FAO-PWY	fatty acid &beta;-oxidation I	55.5519	75.8558	47.5825	65.686	120.104	77.2774	6610.32	709.186	56.6644	723.297	1429.77	389.625	794.213	2162.55	8273.86	4091.29	1053.88	34378.4	13899.7	5109.42	71855.6	64.1403	5025.91	37.3429	11520.5	1775.41	2276.23	14048	987.179	363.028	1389.85	3596.21	4503.84	2386.32	12322.5	104668	2286.21	2020.8	5187.06	3359.27	3004.97	6354.37	41984.4	17736.3	8250.46	1211.75	5323.81	4236.4
ENTBACSYN-PWY	enterobactin biosynthesis	27.5464	50.6878	34.3686	28.1333	78.9693	50.4323	3310.31	473.944	45.3824	427.066	488.194	356.351	384.886	1075.36	4007.7	2029.84	515.689	17172.6	6895.16	2492.82	35818.9	15.952	749.916	8.00374	5877.04	309.16	1098.61	5915.43	420.49	185.079	278.843	1748.87	1752.81	1152.56	2561.31	52304.7	594.78	192.756	1460.14	535.422	639.248	1804.99	328.611	252.696	2523.6	139.255	2353.48	498.329
ECASYN-PWY	enterobacterial common antigen biosynthesis	11.2821	12.884	9.85057	15.4547	25.2429	18.8187	3533.57	244.445	17.4991	368.788	541.923	75.2346	399.778	1112.47	4215.13	2103.18	532.678	17773.7	7176.22	2611.54	37122.6	7.74993	936.327	4.70552	4234.81	360.751	1158.94	3959.26	388.509	121.645	319.516	1835.73	1058.47	1210.8	3127.35	54127.5	704.715	203.149	1733.46	588.29	745.706	2138.05	414.813	300.202	2904.68	132.866	2638.25	471.376
DTDPRHAMSYN-PWY	dTDP-L-rhamnose biosynthesis I	36.9177	85.5047	63.3562	52.2118	95.2612	55.639	4411.1	520.084	131.07	515.162	1105.18	434.905	482.458	1265.04	4967.27	2377.16	636.963	19689	8156.82	3040.75	41255.8	35.4937	4041.28	21.4314	8968.11	1408.84	1371.62	8652.65	637.057	253.592	1089.92	2145.84	3554.2	1458.7	9491.93	59867.6	1851.75	1708.95	4479.85	2878.56	2318.8	4653.64	37395.5	15735.1	5830.82	1000.78	4210.27	3521.54
DHGLUCONATE-PYR-CAT-PWY	glucose degradation (oxidative)	1.19296	2.36161	1.20949	0	3.58828	0	3.74856	3.68274	4.5426	52.3784	543.12	9.45817	46.9216	40.6786	465.467	68.9318	55.2301	74.1347	237.675	229.56	380.43	16.7104	3488.38	8.41231	2562.07	1171.52	139.9	1799.8	171.541	59.6516	867.646	158.568	632.691	156.214	7450.52	102.48	1179.53	1545.88	2456.01	2268.67	1791.72	3032.29	36233.7	15196.3	3631.03	866.713	1293.21	3067.82
DENOVOPURINE2-PWY	superpathway of purine nucleotides de novo biosynthesis II	34.719	65.5906	49.6638	44.0566	77.5678	50.731	3778.02	474.404	82.059	499.559	887.977	295.038	465.218	1243.41	4814.51	2337.77	619.47	19470.4	7933.47	2957.69	40745.7	26.2046	2789.51	14.4017	9423.09	1007.17	1326.73	7772.43	606.838	233.598	816.216	2078.52	2725.09	1397.47	7292.8	59225.5	1391.16	882.244	3178	1829.46	1770.15	3877.43	3284.09	2236.18	5025	546.212	3289.73	1930.16
DENITRIFICATION-PWY	nitrate reduction I (denitrification)	0	1.88015	1.47865	3.2614	0.926897	0	0	0	0.938168	0	1.07128	1.82391	0	0	0	0	3.13676	0	0	0	0	0.705882	0	0	171.92	0	0	145.926	5.00264	3.45636	0	0.424969	12.8669	0	0	0	0	0	0	0	1.78507	0	0	0	0	0	0	0.963624
DAPLYSINESYN-PWY	L-lysine biosynthesis I	41.8239	96.438	63.3996	57.1156	97.7849	51.3194	4211.49	456.291	134.083	561.053	1155	464.225	534.69	1394.46	5501.91	2622.63	706.782	21641.1	8885.56	3361.37	45372.5	45.1966	4516.11	24.0965	10951.5	1582.92	1519.87	10157.4	734.103	281.183	1224.19	2363.44	3647.59	1605.76	10656.8	65790.1	1920.38	1899.91	4301.44	3045.31	2596.76	5231.93	41133.5	17324.1	6650.66	1119.85	3973.78	3946.15
CRNFORCAT-PWY	creatinine degradation I	9.58192	19.4463	0	0	19.9314	4.83208	0	0	0	0	0	34.5754	0	2.71604	2.71387	0	2.08794	0	0	1.12457	0	2.81657	0	0	26.9058	5.53682	0	14.9699	24.2687	4.87201	0	0	2.99772	0	3.99986	0	2.18229	6.29852	8.30578	8.18003	5.08373	1.99991	4.71379	0	0	15.5396	0	18.1554
COMPLETE-ARO-PWY	superpathway of aromatic amino acid biosynthesis	45.6357	77.5571	47.1082	65.6509	125.058	73.2134	4563.01	630.142	47.6943	596.022	1294.16	398.651	590.103	1529.68	6099.96	2875.72	782.677	23650	9774.09	3721.42	49645	46.555	5192.17	25.4465	12523.4	1814.9	1688.19	10502.7	822.259	318.623	1396.29	2614.62	3958.16	1781.93	12162.4	71875.3	2173.04	2208.45	4825.92	3491.78	2966.44	5930.52	48724.4	20492.1	7568.5	1291.11	4358.97	4594.67
COLANSYN-PWY	colanic acid building blocks biosynthesis	10.5441	12.4388	24.6135	36.0233	18.0225	10.4992	20.2484	15.4283	21.1886	35.8862	45.7362	59.9881	33.8097	23.4628	31.0326	6.51121	31.4756	4.09324	16.3366	6.59612	3.34265	4.54867	6.64191	8.50558	3530.55	34.3619	9.79013	4565.8	106.058	95.3801	57.5676	19.8524	2007.32	4.95424	4.99793	0	36.0068	68.0429	68.916	81.5138	94.628	34.7721	33.3301	63.1792	1515.87	38.9064	359.949	624.394
COBALSYN-PWY	adenosylcobalamin salvage from cobinamide I	8.11774	12.7346	17.4401	26.534	14.1599	7.3484	13.9127	13.5628	11.6111	42.4193	388.742	116.3	38.6491	31.3392	305.313	47.7042	40.976	48.0632	145.418	149.418	244.099	18.0011	2750.96	10.7389	4132.65	920.351	92.626	2603.42	158.949	59.5207	672.074	103.063	1187.13	102.008	5583.98	65.3338	867.142	1325.42	1793.73	1849.95	1364.58	2157.49	33248.9	13867.1	2974.85	747.908	754.202	2786.14
COA-PWY	coenzyme A biosynthesis I	37.87	92.47	60.85	49.52	97.79	57.33	3313.91	476.08	124.63	446.88	856.85	404.16	415.5	1101.9	4292.61	2071.46	552.31	17218.1	7027.96	2633.18	36049.3	33	3412.98	18.39	9213.03	1193.05	1184.15	7589.57	571.25	229.5	918.6	1850.24	2946.35	1247.67	7957	52366.2	1424.75	1467	3174	2306.17	1944.69	3879	32645.9	13718.9	4966.09	859.92	2980.88	3056.91
CHLOROPHYLL-SYN	chlorophyllide a biosynthesis I (aerobic, light-dependent)	0	0	13.2311	11.3331	0	0	5.75634	0	0	0	8.69354	9.07736	0	0	8.90858	2.25506	2.24494	0	0	0	0	0	0	0	102.644	0	0	10.4449	0	8.97769	0	0	19.2334	0	0	0	4.39281	6.77993	6.659	0	0	0	4.46921	4.56564	2.3105	0	0	4.64146
CENTFERM-PWY	pyruvate fermentation to butanoate	9.03993	3.12014	9.75217	4.13026	0.712578	0	0.966486	1.03884	1.4624	7.59613	10.9148	19.2048	1.73885	0.985386	1.09405	1.07952	5.06462	1.03642	14.0879	4.08757	1.75424	3.69308	0.868347	0.758999	3809.25	17.2671	5.19469	542.156	28.4243	20.6	12.5833	2.14757	51.2517	0	8.07396	0	10.9659	19.3723	14.7093	44.0348	24.6664	4.1981	8.6434	2.22216	16.2109	11.3405	5.12501	181.597
CATECHOL-ORTHO-CLEAVAGE-PWY	catechol degradation to &beta;-ketoadipate	2.22417	1.98747	0.943625	1.86916	4.27718	0	8.96853	15.2057	5.81172	35.3651	370.334	104.62	36.8049	27.9846	285.399	42.5214	38.3031	45.0491	133.081	140.844	230.286	12.7358	2664.7	8.0791	1969.18	885.536	85.6436	1365.71	130.801	41.4552	644.073	96.6505	490.753	95.9896	5399	62.0942	830.248	1278.47	1716.49	1776.5	1306.02	2073.25	32314.5	13467	2482	716.225	639.817	2567.47
CALVIN-PWY	Calvin-Benson-Bassham cycle	55.8445	112.007	73.4441	71.9406	160.818	88.6679	7259.63	809.63	114.049	910.767	1467.58	534.557	878.052	2409.06	9194.07	4543.92	1173.55	38202.7	15503.5	5677.34	79834.7	45.1827	4416.02	25.4444	15535.8	1581.99	2529.53	12449.7	1013.3	417.578	1267.14	3994.11	4703.72	2657.4	11301.7	116298	2204.53	1693.15	5044.89	2942.33	2745.09	6180.18	33113.3	14065.7	7927.74	1015.23	5779.42	3538.12
BRANCHED-CHAIN-AA-SYN-PWY	superpathway of branched amino acid biosynthesis	48.576	73.0913	49.5253	67.9333	141.247	83.6567	4202.77	724.581	38.7531	534.122	1073.91	447.748	534.113	1398.01	5425	2625.71	706.265	21790.4	8884.41	3334.36	45617.4	44.006	4115.29	23.2656	10438.7	1457.12	1494.65	11916.9	753.49	292.869	1125.81	2338.62	4344.21	1579.47	9688.55	66284.2	1750.84	1775.34	3914.09	2833.35	2384.16	4769.06	38458.9	16175.2	6111.96	1037.39	3738.62	3713.76
BIOTIN-BIOSYNTHESIS-PWY	biotin biosynthesis I	28.2732	65.9978	38.64	54.5052	58.9892	39.3104	4866.43	388.635	91.0226	515.366	1159.64	361.007	525.716	1384.76	5447.67	2602.5	695.664	21597	8900.44	3331.64	45255.8	32.0656	4629.93	19.8411	9830.73	1602.97	1504.68	8427.26	695.338	226.433	1229.91	2347.81	3240.77	1587.36	10756	65671.8	1961.69	1973.02	4475.46	3137.25	2609.63	5208.91	44235.7	18578.6	6673.32	1141.87	4334.32	4081.96
AST-PWY	L-arginine degradation II (AST pathway)	7.92514	10.2591	7.67499	12.9111	17.7807	12.67	3306.68	201.278	16.2835	368.723	875.474	159.761	409.566	1094.64	4325.33	2066.5	541.38	17219	7039.49	2646.43	36085.6	19.0909	3735.29	10.04	5300.5	1277.23	1195.82	4267.94	453.856	134.098	975.864	1857.85	1161.65	1251.9	8639.15	52376.5	1523.92	1573.42	3391.95	2447.07	2071.97	4160.18	36231.1	15198.1	5289.25	896.125	3078.88	3212.29
ASPASN-PWY	superpathway of L-aspartate and L-asparagine biosynthesis	32.803	56.2687	34.4028	46.6141	101.053	64.1208	3790.47	593.185	26.5518	471.598	949.797	381.615	475.785	1255.82	4939.42	2370.09	634.176	19681.2	8046.97	3031.02	41232.9	23.879	2227.97	12.8296	8228.9	871.617	1362.73	7787.27	620.181	229.304	739.708	2123.29	2473.24	1434.95	6763.92	59857.6	1407.62	614.348	3307.55	1543.74	1654.06	4076.15	1282.02	938.854	5207.73	440.137	3446.44	1371.09
ARO-PWY	chorismate biosynthesis I	43.5362	74.5809	45.6391	62.2948	118.922	68.8732	4368.38	591.573	45.6656	572.474	1251.47	381.736	566.881	1466.25	5858.2	2755.14	751.464	22637.4	9367.05	3571.26	47530.7	44.7077	5020.62	24.4817	12284.6	1754.07	1621.74	10109.1	791.728	305.089	1350.76	2509.26	3811.87	1711.76	11765.6	68792.1	2101.86	2132.34	4666.16	3370.51	2868.64	5737.76	47020.3	19777	7319.8	1247.25	4197.91	4432.56
ARGSYN-PWY	L-arginine biosynthesis I (via L-ornithine)	38.3622	91.5167	64.3902	51.132	102.901	59.7466	3390.73	501.605	126.667	487.224	1009.61	424.535	446.745	1160.09	4591.61	2179.08	589.327	17984.9	7384.3	2802.09	37709.2	38.8485	4298.28	21.7461	9569.83	1493.77	1268.62	8077.54	631.258	260.99	1143.44	1967.02	3178.28	1339.24	9863.4	54668	1734.56	1874.63	3821.14	2896.97	2408.38	4686.45	42299.3	17761.6	5955.93	1087.13	3294.32	3886.86
ARGSYNBSUB-PWY	L-arginine biosynthesis II (acetyl cycle)	41.3283	95.9029	67.1965	48.88	108.622	61.7618	3489.69	512.437	130.814	502.074	1049.9	434.086	454.022	1173.11	4656.95	2202.95	598.207	18146.9	7462.7	2839.31	38060.2	42.1042	4534.03	23.2422	9493.75	1574.46	1287.06	8465.46	649.144	272.874	1202.62	1992.59	3255.9	1360.29	10360.6	55153.1	1818.09	1985.88	4010.42	3064.04	2531.72	4890.41	44959.1	18873.7	6212.61	1151.97	3424.82	4119.06
ARGORNPROST-PWY	arginine, ornithine and proline interconversion	10.6843	8.90422	11.3671	0.764207	4.16585	3.75178	5.29645	5.88651	7.29437	52.8462	539.71	24.6616	50.372	42.1271	444.69	70.9194	60.387	72.4313	240.168	222.297	368.265	26.3874	3627.52	10.8285	4795.38	1218.81	138.337	2107.11	178.221	65.225	889.754	156.259	668.628	152.84	7438.38	100.098	1193.39	1731.44	2534.81	2476.87	1821.41	2923.01	43131.7	17997.7	4056.81	970.598	1255.37	3693.11
ARGDEG-PWY	superpathway of L-arginine, putrescine, and 4-aminobutanoate degradation	13.6869	15.9428	12.9349	18.7119	31.5297	23.345	3961.92	311.26	21.8115	432.973	798.915	99.4415	480.714	1304.09	5048.07	2463.98	637.997	20642.9	8386.23	3109.59	43192.4	14.126	2118.6	8.48542	6024	778.162	1392.22	5409.65	512.814	156.444	650.745	2183.32	1471.32	1457.29	6095.39	62822.5	1212.17	544.706	2807.77	1338.35	1456.9	3461.14	1415.15	1000.57	4579.68	339.372	3332.37	1213.1
ARG+POLYAMINE-SYN	superpathway of arginine and polyamine biosynthesis	25.1764	41.1284	33.8197	33.6521	59.9528	41.4339	3345.31	386.14	41.5256	410.725	707.255	244.158	416.467	1117.78	4323.36	2105.69	553.941	17575.3	7150.39	2661.69	36777.2	16.4266	1537.8	14.3113	7206.64	602.818	1191.33	6605.99	535.909	190.445	505.825	1869.54	2108.06	1252.05	4735.37	53470.5	997.389	416.64	2355.31	1067.09	1162.26	2914.39	848.965	606.761	3987.6	289.938	2865.26	1043.06
ANAGLYCOLYSIS-PWY	glycolysis III (from glucose)	47.79	96.9864	60.4952	52.6552	125.834	71.1585	4266.45	583.048	91.0088	576.795	944.479	412.27	507.616	1367.14	5255.05	2578.11	679.21	21503.9	8778.06	3238.89	44975.1	40.0359	2112.91	22.3778	10418.4	833.677	1448.26	9338.21	669.309	298.4	689.946	2281.71	3771.2	1532.7	6158.65	65437.2	1431.56	659.702	3511.63	1825.76	1556.85	3629.78	1568.21	1148.66	5130.51	493.174	3721.36	1880.19
ANAEROFRUCAT-PWY	homolactic fermentation	46.9688	87.8249	47.6516	45.1605	122.796	65.2055	4106	511.021	60.2278	536.907	858.856	379.608	494.105	1328	5100.29	2504.78	659.059	20899.4	8500.72	3143.37	43707.9	39.1671	2018.34	19.7098	9420.94	777.77	1405.49	8590	628.342	280.624	663.076	2211.18	3149.04	1482.93	5907.47	63599.3	1257.18	583.674	2965.58	1421.46	1462.69	3486.29	1418.6	1082.74	4760.75	429.024	3435.72	1428.36
ALL-CHORISMATE-PWY	superpathway of chorismate metabolism	24.681	43.934	24.7204	17.772	60.3696	38.1398	10.077	358.772	11.3531	118.203	58.1886	216.052	14.1191	14.386	37.2583	42.5868	38.5922	14.7428	25.9634	51.979	14.1347	18.3728	8.94443	5.71408	1976.27	95.0162	9.69791	3775.85	233.641	124.179	56.6364	19.2256	341.297	38.9	55.7191	4.3331	57.4397	134.773	110.006	326.013	166.074	41.8459	68.6025	79.3289	1383.42	118.311	342.612	733.052
AEROBACTINSYN-PWY	aerobactin biosynthesis	1.71273	0	1.65282	1.70297	0	0.877859	0.439985	0.438941	2.12889	3.49955	1.76746	3.47262	0.824378	0.425062	0.432053	0.426328	2.45914	0.416842	3.09319	1.62282	0.857015	1.23077	0.436125	0	2.21787	5.92675	1.21888	0	2.95593	8.11878	2.48649	0.882152	2.66099	0	1.29577	0	7.05233	7.2	13.2928	20.5136	12.2446	6.89655	5.92821	8.23737	384.135	4.9607	104.119	146.051
3-HYDROXYPHENYLACETATE-DEGRADATION-PWY	4-hydroxyphenylacetate degradation	3.06481	4.02929	2.61914	0.958758	5.43354	0	2.1878	4.71479	6.18608	9.54521	9.71165	20.3118	3.84366	3.43558	8.37809	2.52803	5.87911	2.18079	4.26142	5.10409	4.30986	2.58243	1.16641	4.08371	484.135	14.2266	1.15981	1477.87	45.2135	20.9161	4.92259	1.81134	45.8045	3.13701	13.3173	1.59751	3.22482	9.9065	13.285	26.2029	18.4492	5.24378	12.0051	0	3.26466	24.4125	4.48604	48.3502
1CMET2-PWY	N10-formyl-tetrahydrofolate biosynthesis	39.7026	83.4402	45.9015	46.3637	104.532	52.6004	3315.72	392.629	78.909	439.882	981.373	334.528	428.146	1112.17	4408.61	2089.06	567.691	17236.8	7082.15	2692.6	36147.4	38.0879	4202.35	21.1392	9386.55	1462.97	1218.52	8188.32	617.816	231.886	1114.9	1891.04	3325.77	1287.11	9626.68	52392.9	1692.07	1835.97	3738.17	2848.23	2351.32	4560.79	41492.9	17414.9	5823.64	1075.1	3232.66	3829.1
[truncated: 13 more columns]

## Sheet: Table S6
Supplementary Table 6. Prediction result of proteins in shared taxa
description	A1	A2	A3	A4	A5	A6	A7	A8	A9	A10	A11	A12	A13	A14	A15	A16	A17	A18	A19	A20	A21	A22	A23	A24	A25	A26	A27	A28	A29	A30	A31	A32	A33	A34	A35	A36	H1	H2	H3	H4	H5	H6	H7	H8	H9	H10	H11	H12	H13
methyl-accepting chemotaxis protein	146.77	282.08	187.13	355.94	500.54	357	29810.8	3799.25	178.71	3363.56	7910.67	2359.54	3722	9874	38832.2	18613.5	4892.6	154956	63270.5	23790.2	324598	177	33344.2	106.33	66587.3	11492.8	10710.8	57755.1	4731.73	1399.36	8779	16672	21505.1	11249	76918.5	471348	13557.2	14320	30097.5	22240.5	18548.3	36870.5	325976	136676	43555.2	8145.29	26700.8	28396.2	57066.8
polar amino acid transport system substrate-binding protein	103.81	149.84	93.74	182.52	350.52	160.66	20078.5	1931.5	120.98	3022.93	7122.45	1548.92	3307.5	8790.8	34778.9	16575.6	4369.5	137769	56038.8	21243.7	288787	196	32570.3	100.84	58163.9	11120.1	9610.3	46927.1	3923.79	1204.18	8492.2	14885.9	16607.6	10052	74348	419027	12489.5	13947	26479	20852	17794.6	35059	325589	136438	41460.8	7974.32	20063.9	27483.5	42102.9
polar amino acid transport system permease protein	107.31	154.34	109.99	209.52	333.02	168	29652.2	1943.75	152.73	3007.68	7130.12	1214.92	3281	8770.3	34495.2	16527.6	4340.5	137729	56418.6	21103.5	288561	165.5	29938	89.59	53121.1	10239.9	9526.55	47144.4	3811.8	1171.18	7856.2	14832.1	15865	10006	68953	418988	12323.8	12699	27989	19851.5	16528.3	32999	293335	122989	38980.8	7221.67	25957	25001.8	55362.8
iron complex outermembrane recepter protein	85.98	175	147.95	381.94	166	110.02	26175	1117.98	189.02	1995.02	6399.27	765.02	2223.02	5590.98	22836	10511	2906.99	86277	36243	13810	181353	156	30394	101	43592	10275	6330	34043	3114.31	1060.99	7706	9766	15811.3	6716	66691	262152	11905	13585	27610	20820	16115	29746	324814	135886	37495	7684	24676.3	27713	51257
LacI family transcriptional regulator	203.59	322.58	157.14	155.68	658.54	355.34	29809.6	3322.07	184.89	3749.74	4949.75	1434.72	3814.68	10707.8	40250.1	20249.3	5102.33	171719	68824.3	24997.6	358368	96.5	10115.6	70.83	53419.3	3855.25	11041.8	47829.8	3928.55	1574.95	3326	17543.1	23046.2	11534	30935	523092	6456.07	2937	15070	6378.18	7444.9	20049	35481.2	15809.6	24876.8	1876.39	21364.4	5974.07	49525.4
iron complex transport system substrate-binding protein	184.83	274.8	196.5	210.44	475.8	356.66	32746	3451.98	165.22	2619.07	4821.67	1832.92	2758.52	7570.68	28835.6	14306.9	3674.54	120322	49127.3	17866.3	251390	138	13245.7	67.8	45370.8	4777.4	7939.7	39366.6	3230.15	1053.94	3817.8	12566.2	13965.5	8371	34086.5	366337	7282.98	5149	18528.5	9832.02	8354.92	18831.5	99258.6	42059.2	24385.4	3036.3	24752.4	10978.5	55169.3
glutathione S-transferase	60.82	145.33	148.3	314.4	143.17	85.34	19778.3	1060.99	234.84	1919.84	5062.23	970.18	2124.84	5530.16	21991.3	10385.8	2788.27	86144.3	35502.7	13382.5	180662	110.5	22383.5	74.5	37951.4	7612	6068.5	36883.9	2693.98	874.22	5817	9431.05	16644.1	6392.67	50493.5	261952	8955.66	9726	20281.5	14935	12139.3	23497.5	227805	95426.2	28912	5527	18169.1	19523.3	38283.3
peptide/nickel transport system substrate-binding protein	155.55	193.88	186.01	263.17	363.94	189.66	32555.3	1471.33	188.73	2251.83	4847.8	998.61	2085.17	5503.83	21432.3	10337.8	2732.6	86065.3	35955.6	13118.8	180226	147.5	17108.8	93.38	37764.3	5895	5916.5	38234.3	2538.95	1195.79	4591	9291.37	17101.5	6310	39777.5	261867	8192.33	7249	21202.5	12528.7	9673.93	19374.5	163300	68620.2	23340.7	4185.64	25475.6	14495.3	54991.6
RNA polymerase sigma-70 factor, ECF subfamily	224.77	379.26	191.89	355.11	651.38	360.67	13119.3	2712.33	158.29	1424.99	5029.67	1795.05	1127.17	2449.33	10952.3	4556.33	1489.1	34805.3	15497.8	6464.33	73953.7	272.5	28169.3	135.76	52433.7	9605	3073	48275.5	2702.89	1330.35	7089	4569.87	20588.6	3381	59190	105250	10004.3	13370	22350	19769.7	14581.4	24373	323950	135361	29613.7	7682.88	15376.7	27399.8	30212.1
polar amino acid transport system ATP-binding protein	90.21	127.14	69.92	116.56	285.12	138.66	19820.5	1508.5	101.38	2192.13	4255.22	793.82	2384.5	6509.4	25090.7	12286.8	3160.86	103174	41829.2	15447.1	215794	104	15123.9	55.64	38449.6	5261.3	6912.9	33004	2581.42	815.62	4145.6	10851.4	12556.1	7235	36882	314067	6795.5	6027	15475	9837	8816.16	19049	131128	55212.2	22425.8	3486.32	16094.9	11731.5	35321.5
cold shock protein (beta-ribbon, CspA family)	133.29	219.17	143.15	205.18	337.19	188.67	16466.7	1683.9	217.41	1717.86	4252.8	1283.94	1717.18	4448.12	17717.6	8371.08	2273.67	68946.6	28542.4	10804.1	144645	167.5	18981.7	85.09	42866.9	6530.35	4912.55	32478.2	2379.62	902.66	4946.2	7603.84	12836.5	5193.67	42622.5	209595	7573.57	8394	17208.5	12984.9	10373.7	19658.5	195224	81807.3	25212.6	4851.37	15448	17388.7	32566.5
LysR family transcriptional regulator, glycine cleavage system transcriptional activator	23.83	36	32.06	62.97	87.5	48.67	10152.1	990.58	67.42	1813.42	3870.98	1066.17	2054.17	5455.83	21362.6	10290.3	2684.66	86046.6	34715.1	13094.1	180196	83.5	17023.1	52.75	28277.2	5819.75	5891.25	26234.9	2249.84	662.67	4492	9166.24	8401.24	6136	39691	261806	6593.58	7107	13573	10570.2	9454.74	19317	163070	68417.4	23152.9	4062.75	10202.5	13962.6	21682.9
peptide/nickel transport system ATP-binding protein	131.11	181.44	119.16	216.18	369.22	195.99	29345.8	1700.25	144.03	2173.58	3626.92	1119.22	1977	5422	20574.2	10204.5	2626.49	85928.2	35380.9	12709.2	179530	93	9106.25	55.69	31648.1	3247.75	5656.75	33085.8	2218.73	1092.79	2671	8988.73	16198.5	6006	23583.5	261673	5477.25	3429	14971.5	6992.5	5755.24	13143.5	66342.4	28217.2	15511.3	2065.97	21291.5	6739.25	47190.8
peptide/nickel transport system permease protein	124.03	156.72	160.37	213.46	299.46	165.99	29338.8	1399.25	168.79	2112.84	3615.85	918.86	1986	5421.8	20566.7	10199.1	2620	85929.6	35380.3	12695.5	179534	86	9105.05	65.97	31475.9	3229.35	5656.55	32988.6	2168.58	1028.24	2660.2	8983.15	15241.4	5997	23569.5	261673	5465.25	3398	14949.5	6910.5	5726.35	13143.5	66317.6	28187.2	15486.3	2023.41	21303	6592.25	47141.9
3-oxoacyl-[acyl-carrier protein] reductase	178.93	294.91	151.71	191.6	491.21	278.66	13161.7	2261.33	223.46	1493.31	3856.18	1411.88	1389	3409	13755.7	6387.66	1796.1	51789.7	21653.8	8352.33	108845	209	18248.3	105.08	33898.1	6293	3816	39853.5	2377.23	963.69	4725	5872.87	12477.7	4091.67	40108	157297	7003	8336	15786	12696.7	9853.43	17853	194925	81616	21696	4823.94	12915.2	16999.7	26714.4
iron complex transport system permease protein	189.91	282.08	176.45	155.32	530.04	387.66	22970.9	3590.39	119.07	2030.42	3437.37	2209.9	1977.86	5414.64	20590.4	10245.1	2657.16	85952.4	35086.7	12795.4	179547	127.5	9088.39	53.83	40862.5	3382.25	5673.25	33836.2	2517.99	942.44	2690	8972.93	11751.1	5997	23635.5	261665	5104.39	3637	12922.5	7093.86	5931.05	13187.5	66336.9	28185.4	18540.8	2195.99	17584.3	8441.89	39433.6
uncharacterized protein	82.76	139.52	81.63	91.83	277.06	147.66	6671.83	1288.83	79.11	1001.96	3905.77	1221.43	1035.67	2358.73	10288	4392.13	1327.86	34699	14843.8	6114.43	73470.5	132	22808.2	74.02	32599.8	7705.3	2880.9	26223.2	1891.36	623.01	5693.6	4270.09	10627	3069	48310	105104	7825.83	10603	16636	15318.7	11717.5	20184	259160	108207	24428.2	5984.36	9706.31	21439.8	18529.2
sulfonate transport system substrate-binding protein	30.65	45.08	65.45	136.29	99.34	67.67	10019.1	981.58	57.58	1458.88	3552.67	335.21	1657.17	4389.23	17392.8	8284.13	2181.53	68885.8	28011.9	10618.7	144389	81.5	16285.5	45.83	23206.7	5553.55	4800.65	19472	1922.31	575.56	4224.6	7440.18	5996.62	5019	37161	209512	6251.58	6993	13242	10449.2	8900.41	17532	162789	68206.4	21087.9	3921.19	10109.9	13872.6	21230.6
outer-membrane receptor for ferric coprogen and ferric-rhodotorulic acid	16.83	24	16.66	22.77	35.5	18.67	6511.33	226.33	41.17	585.17	3849.24	109.67	632.17	1286.83	6533.33	2390.83	813.61	17567.3	8237.33	3731.83	37869.2	117.5	24721.8	57.5	17659.4	8229	1861.5	11470.6	1315.3	382.22	6008	2622.39	3996.8	2016	51114.5	52864	8273.33	11610	17946.5	16682.7	12340.9	20454.5	291147	121423	24784.7	6463	10227.8	23428.3	18875.6
peptide/nickel transport system permease protein	132.02	168.98	162.43	211.44	316.64	168.99	29242.8	1257.25	165.61	1831.31	3288.54	904.24	1612	4359.2	16582.8	8184.9	2124.2	68765.9	28674.8	10220	143724	86	8372.45	63.73	28111.1	2956.15	4564.95	30082.2	1856.39	982.46	2414.8	7256.75	14825.5	4880	21036.5	209379	5114.25	3263	14605.5	6740.5	5155.35	11358.5	66039.5	27990.2	13426.3	1944.19	21222.8	6437.25	46663.9
iron complex transport system ATP-binding protein	145.49	207.56	145.98	122.09	365.98	255.34	16453.9	2370.4	95.12	1668.62	3168.54	1530.63	1621.85	4364.75	16861.2	8251.85	2162.24	68817.7	28141.7	10408.3	143953	135	10993.5	59.31	33912.1	3907.45	4653.35	27594.4	2074.99	810.83	3048.4	7301.38	10908.3	4917	26446	209412	5096.4	4629	12071	7851.85	6514.34	13439	98281.5	41400.6	17777.1	2725.33	13542.2	9959.9	29731.2
transmembrane sensor	10	26	17.41	35.88	23	6	3224.75	42.25	32.25	284.25	3768.02	89.5	296	249	2836.25	416.5	354.72	446.25	1486.75	1391.25	2286	125	26642.2	62.25	18307.2	8826.75	851.75	10492	1127.14	336.78	6403	975.19	5110.05	974	53967.5	622.75	8525.25	12738	18225.5	18001.5	13045.5	20729.5	323149	134667	24811.2	7070.75	8532.3	25648.2	14431
glutamine synthetase	76.81	170.24	122.62	92.51	187.18	81.66	3349.74	546.58	244.74	726.54	3420.24	777.55	623.33	1285.07	6298.44	2382.29	798.92	17535.9	7964.24	3613.18	37662.1	152.5	22057	74.83	22581	7394.55	1783.15	20240.7	1383.31	525.17	5430.6	2529.46	9993.12	1928.34	45750.5	52800	7240.92	10391	15201.5	14746.2	11094.8	18393.5	258855	108009	22376.6	5864.39	7433.93	21041.7	13230.6
putative transposase	62.07	88.2	87.54	203.93	117.9	81.03	16528.2	987.72	108.88	1707.08	2706.21	512.13	1911.53	5359.87	20261.9	10136.8	2576.64	85873.9	34552.8	12552.8	179291	50.5	6387.62	33.45	22561.7	2342.05	5563.15	21923.4	1915.35	640.53	1959.6	8839.26	11936.8	5797	18120	261576	3769.72	2081	8964	4118.53	4361.66	11092	33923.8	14656.3	16304.8	1287.25	12633.5	4911.72	28827.2
D-methionine transport system substrate-binding protein	51.98	81.08	59.03	95.62	157.34	113	13206.2	1254.16	64.5	1464.8	2967.15	464.38	1603.84	4344.56	16826.4	8204.96	2130.03	68801.4	27932	10353.3	143937	62.5	10972.1	35.08	24038.9	3812.3	4638.4	18181.8	1806.95	566.89	2962.6	7266.6	5707.52	4856	26386.5	209398	4825.16	4483	10902.5	7247.34	6341.99	13400.5	98195.1	41301	16528.2	2534.74	11102.6	9026.16	24275.7
GntR family transcriptional regulator / MocR family aminotransferase	59.41	90.04	61.52	63.76	203.42	149.33	10012.8	1732.25	60.83	1477.98	2855.93	735.52	1624	4350.7	16832.8	8218.4	2134.71	68806.4	27755.7	10371.5	143939	73.5	10967	42.29	19759.8	3831.15	4633.45	22574.6	1887.3	587.17	2967.8	7256.27	5075.5	4851	26397	209394	4599.25	4522	9819	7085.5	6350.86	13389	98170.4	41284.1	15781.9	2562.97	8780.03	8922.25	19212
putative spermidine/putrescine transport system permease protein	26.03	34.4	38.47	72.75	97.3	39.67	6706.83	565.83	55.87	1171.27	2730.47	187.87	1257.17	3303.13	13112.2	6220.93	1650.28	51673.7	21006	7993.03	108350	68	12879.6	39.4	24715.9	4391.1	3623.3	20970.8	1502.75	526.95	3375.2	5603.13	10229.7	3787	29225	157148	4838.83	5541	10091	8177.67	6994.71	13670	130167	54540.2	16547.2	3113.5	7217.66	11028.8	15004.4
putrescine transport system substrate-binding protein	10.83	15	17.91	32.77	28.5	12.67	3317.58	208.08	29.92	524.92	2999.44	177.17	576.17	1239.83	5973.08	2308.33	739.11	17477.1	7802.58	3453.58	37411.2	92.5	19385.6	45.25	14476.6	6465.25	1689.75	10533.9	1096.5	321.22	4736	2415.64	4388.75	1805	40319	52733.2	6391.08	9060	13443	12875.2	9721.69	16305	226502	94483.9	19821.4	5046.25	6777.5	18276.1	12188.9
4-hydroxy-tetrahydrodipicolinate synthase	84.48	153.41	111.86	148.5	227.01	125.33	13148.2	1196.83	178.16	1201.96	2678.56	965.88	1245.5	3305.9	12862.4	6207.96	1643.25	51642.9	21234.3	7886.93	108140	89	10242.7	46.58	23722.1	3554.3	3546.4	23704.1	1591.98	528.84	2749.6	5550.37	9528.2	3747.67	23859.5	157106	4471.5	4363	10566.5	7080.67	5780.88	11615.5	97927.7	41112.7	14114.8	2541.14	10956.8	8785.66	23628.2
putative spermidine/putrescine transport system substrate-binding protein	25.53	33.4	30.97	52.75	90.8	33.67	6613.33	414.33	53.87	881.27	2758.97	243.87	906.67	2265.63	9402.73	4245.43	1180.78	34554.2	14429.5	5656.03	72768.8	76.5	14807.6	41.4	23063.9	4993.6	2616.3	18742.8	1286.75	459.95	3763.2	3971.13	9750.66	2761	32081.5	104914	5312.33	6669	11451.5	9775.67	7722.71	13955.5	162194	67795.2	16960.7	3740	7770.16	13406.3	15488.4
sucrose-6-phosphatase	121.56	190.86	108.41	93.24	377.08	276.66	13320.3	2688.32	73.6	1765.4	2273.6	1239.36	1902.68	5344.52	19995.9	10130.7	2545.71	85848.9	34280.6	12470.1	179073	63	3722.52	29.36	33485.6	1537.4	5492.2	25997.2	2081.46	646.33	1341.8	8720.7	6040.09	5723	12795	261515	2736.32	951	6178	2478.68	3153.43	8995	1587.12	1143.66	11971.7	631.48	9446.21	2314.32	22411.1
MFS transporter, MHS family, proline/betaine transporter	56.83	73	38.16	62.77	150.5	68	13098.8	671.83	54.67	1161.67	2595.94	244.67	1216.17	3274.83	12824.8	6189.83	1621.61	51630.8	21210.8	7858.33	108120	86.5	10235.3	40	15073.9	3507.5	3539	13205.1	1369.33	486.22	2691	5536.89	4416	3734	23832.5	157100	4456.83	4290	10545.5	6940.67	5720.44	11608.5	97903.2	41103	14088.8	2464.5	10943.5	8578.83	23552.8
acetolactate synthase I/II/III large subunit	76.22	113.62	75.05	130.27	237.26	127.67	9927.74	1160.24	72	1157.45	2538.84	585.57	1259.01	3301.09	12857	6201.19	1647.13	51637.5	21054.5	7883.14	108132	81.5	10235.3	44.37	19747.7	3557.95	3545.85	21127.2	1598.62	534.5	2738.4	5531.32	6957.06	3726	23856	157097	4261.24	4376	9512	6849.51	5784.07	11620	97907.6	41106.4	14863.6	2502.61	8942.15	9020.24	19250.9
TatD DNase family protein	57.64	122.91	78.95	85.9	139.51	86.67	9924.07	882.24	165.75	1175.05	2505.45	702.72	1229.34	3282.56	12836.8	6188.12	1629.31	51638.3	21058.2	7874.34	108131	68.5	10229.1	40.33	21260.3	3530.55	3544.65	16492	1489.13	513.94	2708.6	5535.08	5604.62	3717.67	23838	157095	4247.91	4321	9480	6766.51	5755.85	11621	97901.8	41106.8	14837.9	2495.39	8925.93	8891.57	19217
simple sugar transport system permease protein	111.88	148.12	112.02	133.01	288.76	169.35	22838.9	1434.4	118.34	1540.79	2283.1	1021.91	1528.85	4289.25	16006.2	8095.35	2048.4	68676.7	28079.6	9956.8	143271	45	3020	32.37	26332.9	1219.45	4394.85	28346	1559.14	637.39	1116.4	7034.2	12533.9	4640	10237.5	209242	3025.4	722	9043.5	2794.85	2539.5	7224.5	1366.43	984.1	10284.1	534.31	15977	1928.4	36190.3
osmoprotectant transport system permease protein	83.07	112.04	77.26	78.36	257.42	163.33	6811.16	1739.16	52.42	1556.57	2384.39	677.36	1589.34	4329.86	16563.8	8193.06	2104.82	68761.8	27469.1	10235	143712	99	8295.36	47.54	24048.4	2968.9	4555.7	21832.4	1794.48	713.22	2358.8	7153.08	7711.94	4753	21017	209324	3568.16	3261	7074	5100.34	5085.38	11330	65864.9	27871.8	14112.9	1901.92	6128.22	6670.16	13885.7
ribose transport system substrate-binding protein	76.16	113.32	54.73	82.93	240.66	119.67	16422.6	1129.08	75.76	1392.41	2369.1	681.83	1544.67	4298.83	16264.1	8122.33	2055.11	68712.6	27852.9	10077.6	143493	36.5	5655.58	24.07	26321.1	2058.25	4473.75	22553.2	1562	444.06	1715	7090.64	9977.4	4684	15612	209287	3375.08	1922	8547	3904.17	3740.69	9256	33592.8	14364.9	11189.4	1159.91	11922.5	3752.08	26880.9
uncharacterized protein	57.68	86.98	39.61	94.96	109.64	62.34	9926.41	640.91	77.95	1101.15	2498.87	499.08	1233.34	3279.36	12831.5	6194.06	1634.04	51630.5	21044.4	7866.21	108128	89	10226.6	50.23	19285.1	3516.15	3541.45	19635	1493.37	474.78	2700.8	5542.27	7160.78	3719	23828	157095	4233.91	4293	9467	6687.84	5734.85	11611	97897.8	41106.1	14467.6	2515.19	8856.09	8665.41	19001.7
3-deoxy-7-phosphoheptulonate synthase	49.29	65.6	37.07	68.03	111.7	57.01	9916.74	635.24	59.56	1129.16	2490.16	400.81	1222.51	3277.69	12829.8	6187.39	1620.71	51630.8	21047.5	7863.54	108126	75.5	10227.9	38.35	16298.5	3519.15	3541.45	16242.5	1391.42	468.88	2702.8	5529.28	5716.91	3715	23833	157095	4241.24	4291	9478	6705.51	5732.85	11615	97893.3	41099.8	14837.3	2474.75	8921.16	8793.24	19174.4
membrane fusion protein, multidrug efflux system	27.49	41	40.06	89.75	62.5	42.01	9906.74	576.24	59.76	1080.76	2481.76	189.51	1223.51	3274.49	12826.2	6176.99	1615.44	51630.2	21040.7	7857.74	108122	52.5	10224.7	31.75	17310.1	3506.75	3539.25	14763.7	1376.5	428.55	2697	5525.14	5558.58	3705	23820	157093	4239.24	4288	9465	6688.51	5715.18	11612	97882.3	41081.8	14812.3	2425.75	8917.83	8749.24	19161.7
MFS transporter, DHA2 family, multidrug resistance protein	27.49	41	40.06	89.75	62.5	42.01	9906.74	576.24	59.76	1080.76	2481.76	189.51	1223.51	3274.49	12826.2	6176.99	1615.44	51630.2	21040.7	7857.74	108122	52.5	10224.7	31.75	17110.1	3506.75	3539.25	14763.7	1376.5	428.55	2697	5525.14	5557.58	3705	23820	157093	4239.24	4288	9465	6688.51	5715.18	11612	97882.3	41081.8	14812.3	2425.75	8917.83	8749.24	19161.7
acyl-CoA thioester hydrolase	82.46	125.42	69.22	92.35	196.86	118.66	9822.58	972.08	82.56	900.31	2550.49	525.13	897.67	2249.53	9141.68	4235.23	1177.54	34518.2	14471.7	5543.88	72549.1	116.5	12160.3	62.17	17893.8	4146.65	2534.45	19557.1	1380.26	536.73	3112.8	3913.6	6739.06	2711	26705.5	104863	4721.08	5477	10845.5	8406.17	6494.52	11898.5	129931	54375.4	14535.4	3149.91	9346.15	11139.6	19368.7
glycine betaine/proline transport system substrate-binding protein	26.76	69.53	51.74	15.74	71.07	42	3333.41	483.58	121.85	550.05	2654.85	663.44	551	1219.4	5694.11	2272.96	712.92	17440.1	7681.35	3328.18	37190.8	84	16724	39.45	16272	5597.55	1607.15	11628.3	1040.7	299.11	4117.6	2322.46	5633.41	1715.67	34934.5	52673.7	5565.25	7814	11734.5	11172.2	8444.8	14236.5	194199	81020.6	17348.9	4378.95	6145.66	15820.9	11254
alkanesulfonate monooxygenase	26.65	35.08	44.54	88.41	84.34	55.67	6711.33	790.33	43.33	1075.63	2369.62	271.71	1230.17	3278.23	12831.5	6186.63	1612.81	51631.5	20868.2	7862.43	108121	61.5	10215.2	33.58	16458	3507.8	3539.9	15402	1395.64	410.78	2696.6	5505.99	4774.04	3692	23825.5	157087	4012.33	4302	8383.5	6461.67	5715.94	11595.5	97853.9	41063.2	14069.7	2421.44	6586.6	8537.33	14063.6
putative spermidine/putrescine transport system permease protein	25.03	32.4	22.81	32.87	85.3	33.67	6601.83	400.83	49.87	811.27	2389.59	142.87	873.17	2238.13	9114.23	4201.93	1141.06	34509.7	14297	5516.03	72540.3	62	12142.6	33.4	21181.5	4109.1	2531.3	16942.6	1165.75	373.17	3115.2	3873.69	9150	2663	26683	104853	4478.83	5391	9732	7999.67	6415.49	11882	129876	54315.2	14468.2	3024.5	7132	10831.8	14521.2
MFS transporter, DHA1 family, multidrug resistance protein	48.19	103.23	76.15	100.71	135.47	81.33	13133	908.66	161.87	1229.27	2277.91	794.71	1201.67	3263.13	12562.4	6146.59	1599.73	51594.4	21092.5	7734.86	107902	48	7576.46	29.4	17735.6	2643.6	3457.8	16674.4	1344.88	539.33	2086.2	5449.2	7758.48	3643.67	18446	157042	3639.33	3055	8838	5239.34	4455.99	9546	65607.7	27663.7	11993.7	1779.2	10385	6233.99	22795.7
putative spermidine/putrescine transport system ATP-binding protein	26.53	33.4	35.97	53.25	89.8	34.67	6605.83	402.83	55.37	853.77	2396.14	151.87	878.67	2241.13	9120.23	4203.93	1147.28	34510.2	14296	5516.03	72540.3	64	12144.6	36.9	19925.4	4111.1	2530.3	17453.8	1180.92	435.45	3122.2	3875.13	9446.33	2666	26684	104853	4482.83	5397	9737	8000.67	6420.71	11884	129880	54329.2	14479.2	3027.5	7136.33	10845.8	14521.4
paraquat-inducible protein A	16.66	20	16.49	26.1	38	25.34	6606.16	393.16	39.84	779.84	2367.77	212.34	876.34	2231.66	9107.16	4199.66	1141.11	34509.2	14290.2	5516.16	72537.3	60	12143.2	32.5	12771.1	4100.5	2529.5	10254.6	1115.33	329.55	3067	3871.06	2712.5	2658	26673	104852	4481.16	5400	9735	8007.34	6413.27	11885	129875	54310.8	14831.8	3026.5	7216	10944.2	14699.6
nucleobase:cation symporter-1, NCS1 family	38.91	62.04	41.44	43.82	126.42	82	6616.5	905.5	36.08	828.23	2399.17	448.02	876	2235.2	9127.1	4213.4	1151.6	34515.1	14295.4	5536.3	72543.4	67	12145.7	33.54	13174.1	4126.9	2530.7	12688.2	1196.65	386.78	3083.8	3876.3	3213.1	2674	26697	104855	4487.5	5445	9740	8113	6441.5	11879	129882	54313.5	14094.5	3054.92	7057.88	10897.5	14400.5
shikimate dehydrogenase	53.74	88.54	49.26	81.47	154.92	75	6526.33	545.33	51.75	573.4	2442.83	366.19	533.17	1204.03	5431.93	2240.23	694.43	17393.4	7725.24	3193.63	36963.6	87	14075	44.04	16199.5	4734.4	1526.7	13086	1049.82	409.28	3484.8	2251.63	5389.6	1650	29555.5	52620.8	4969.33	6571	11122.5	9674.67	7177.16	12174.5	161926	67601.5	14903.3	3703.42	7696.88	13369.8	15063.5
5-methyltetrahydropteroyltriglutamate--homocysteine methyltransferase	53.83	80.5	38.08	41.33	183	125	9905.58	1340.08	47.42	1154.42	2141.16	594.67	1200.67	3255.33	12554.1	6153.83	1593.5	51594.1	20915.6	7746.08	107895	58	7566.08	28.75	15065.4	2661.25	3456.25	15877.8	1392.99	483.33	2068	5429.92	4383.08	3631	18453.5	157034	3417.08	3081	7759.5	5090.17	4468.08	9534.5	65577.4	27624.8	11611.1	1766.25	8132.33	6233.08	17922.9
uncharacterized protein	18.33	37	14.58	34.83	45.5	25.67	3402.08	368.58	40.42	760.92	2246.99	113.67	870.17	2228.33	9107.58	4198.83	1142.5	34507.6	14116.1	5516.58	72536.7	59.5	12131.6	35.25	13506.9	4096.75	2526.75	10365.8	1162.49	351.33	3066	3864.42	3231.91	2642	26669.5	104844	4254.58	5384	8647.5	7729.17	6397.58	11878.5	129857	54303.9	14448.9	3032.75	4957.16	10796.1	9783.75
uncharacterized protein	27.16	34	22.99	32.1	84.5	62.34	6791.66	947.66	38.84	1337.84	1961.27	283.34	1533.84	4287.16	16240.7	8116.16	2038.61	68706.7	27313.7	10062.2	143473	41.5	5621.16	21.5	15248.1	2025	4459.5	15041.6	1474.33	420.55	1661	7042.06	3385.5	4622	15571.5	209258	2706.66	1881	5303.5	3107.34	3681.27	9243.5	33512.3	14336.8	11542.3	1101	5468.5	3722.66	12797.6
putative MFS transporter, AGZA family, xanthine/uracil permease	62.34	92.98	43.2	56.36	197.64	114.01	6711.82	1106.82	43.54	1108.24	2022.27	519.92	1198.68	3255.52	12556.4	6151.72	1597.6	51591.4	20760.8	7742.62	107901	60	7555.02	27.98	19752.7	2673.9	3461.7	15027.3	1383.86	453.88	2074.8	5415.98	4713.21	3609	18457	157027	3209.82	3072	6714	4819.68	4466.82	9547	65568.4	27627.5	12735.9	1774.54	6188.77	6527.82	13714.2
Lrp/AsnC family transcriptional regulator, leucine-responsive regulatory protein	39.63	58.6	47.57	50.75	110.2	71.67	3364.58	782.08	49.22	531.32	2325.55	1038.97	551.67	1204.03	5423.68	2241.73	691.93	17395.7	7551.38	3206.38	36962.6	82	14066.8	45.85	17390.1	4736.65	1525.95	15812.7	1065.93	339	3492.8	2236.88	6572.74	1632	29550	52614.1	4745.08	6588	10035	9470.17	7184.91	12168	161903	67577.9	14894.4	3749.25	5528.99	13381.6	10332.1
acyl carrier protein	61.67	120.07	75.01	82	130.99	80.33	9817.41	703.58	161.93	848.78	2181.8	493.46	861.5	2221.1	8854.71	4181.86	1132.13	34474.2	14351.3	5394.48	72324.7	80	9496.68	44.49	19202.3	3247.95	2452.85	16203.7	1179.52	421.28	2456.4	3812.98	5372.68	2605.67	21303	104801	3884.25	4174	9113	6557.17	5160.41	9822	97607.4	40892.4	12021.6	2403.37	8697.21	8445.41	18368.2
fructose-bisphosphate aldolase, class II	54.8	78.34	55.01	49.05	180.52	107.34	3606.24	1222.74	43.24	1430.69	1859.64	519.43	1545.51	4294.29	16260.1	8125.59	2057.51	68710.6	27157.5	10076.4	143479	52	5616.04	29.59	19274.1	2058.85	4464.55	17764.9	1565.61	564.16	1690.2	7033.18	5307.02	4617	15594	209252	2504.74	1922	4263	2945.51	3730.35	9254	33516.9	14370.6	11952.4	1144.67	3378.55	3981.24	8283.53
myo-inositol-1(or 4)-monophosphatase	56.3	146.5	111.1	102.55	168.86	99.99	6727.49	1087.83	239.31	1242.26	2042.82	809.43	1203.83	3270.47	12574.9	6160.59	1598.51	51599.4	20754.5	7739.03	107905	67	7556.63	36.84	18495.7	2652.1	3455.3	17861.5	1397.78	557.5	2098.2	5422.59	7924.93	3617.34	18449	157027	3198.17	3062	6688	4768.67	4441.94	9536	65565.9	27644.2	11627.5	1782.92	5958.21	6141.49	13156
2-dehydropantoate 2-reductase	40.25	63.78	46.7	74.49	129.24	93.33	6719.83	1059.83	42.93	1103.43	2024.8	563.81	1196.67	3254.13	12557.2	6150.93	1586.73	51590.2	20743.2	7736.03	107896	54	7553.63	27.78	15529.5	2648.1	3454.3	17043	1361.5	435.56	2068.2	5417.03	4345.7	3608	18442	157027	3189.83	3046	6673	4756.67	4426.16	9526	65548.4	27606.8	11593.5	1747.94	5951.76	6083.83	13137.2
cytochrome b561	27.83	50	51.41	129.77	56.5	38.67	9817.08	419.58	59.42	754.42	2158.77	168.67	843.17	2209.83	8846.58	4162.33	1119.11	34465.6	14328.1	5380.08	72309.2	46.5	9489.08	29.75	12752.1	3218.75	2445.25	11381.9	1078.83	345.22	2435	3801.14	4654.58	2585	21278	104798	3878.58	4142	9100	6479.17	5120.19	9815	97596.9	40865.4	11983.9	2340.75	8677.83	8310.58	18316.4
ribose transport system permease protein	73.04	107.64	41.43	48.13	252.62	109.67	13105.8	960.83	60.55	1088.3	1896.29	463.49	1166.67	3235.23	12269	6102.63	1553.92	51546.5	20969.5	7596.93	107675	36.5	4910.73	20.14	22822.9	1779.3	3379.4	18556	1222.59	398.39	1466.6	5346.71	9469.77	3544	13067.5	156982	2800.83	1780	7126.5	3472.67	3164.55	7467.5	33287.3	14156.7	9125.17	1064.72	9665.05	3570.83	21658.2
phosphate transport system substrate-binding protein	53.98	115.91	70.7	70.62	126.01	75.33	6614.66	673.33	148.66	831.46	2042.68	468.38	847.5	2217.9	8847.86	4174.96	1123.03	34472.4	14170.8	5391.43	72317.3	71	9481.23	39.08	15891.9	3240.8	2447.9	13196.4	1154.98	407.06	2453.6	3792.43	5510.04	2580.67	21293.5	104792	3661	4159	8034.5	6298.67	5148.16	9817.5	97587.2	40875.2	12011.3	2387.84	6510.1	8408.16	13616.5
glutathione peroxidase	37.04	55.14	38.1	78.69	88.62	62.33	6617.33	648.33	45.05	800.3	2039.68	339.99	851.67	2210.23	8847.53	4174.63	1120.81	34467.5	14166	5388.43	72313	69	9482.23	36.14	15355.5	3236.8	2447.9	13299.9	1106.58	389	2442.6	3788.99	4736.27	2581	21290.5	104792	3662.33	4159	8032.5	6288.67	5139.94	9811.5	97578.8	40873.8	12008	2365.42	6511.55	8380.83	13601
TetR/AcrR family transcriptional regulator, transcriptional repressor for nem operon	37.83	44	58.82	122.65	91.5	67.67	13122.8	862.83	57.67	1059.67	1892.15	478.67	1191.17	3231.83	12269.8	6108.83	1551.83	51544.8	20946.8	7588.33	107664	45.5	4914.33	29	14540.1	1742.5	3370	13515.3	1195.33	381	1420	5344.33	4508.99	3540	13035.5	156978	2800.83	1788	7111.5	3440.67	3122.66	7459.5	33278.2	14155.7	9117.17	1047.7	9691.49	3494.83	21627.3
malate dehydrogenase (quinone)	27.44	38.94	22.27	46.55	71.72	38.33	6609.33	410.33	32.95	786.5	2010.94	225.89	836.17	2204.83	8833.33	4163.83	1106.5	34464.3	14158.4	5376.83	72310.2	58.5	9478.83	28.94	12287	3218	2443.5	9592.11	1011.38	337.11	2432	3776.17	3159.44	2569	21280.5	104790	3652.33	4122	8022.5	6226.67	5108.83	9808.5	97567.8	40859.8	11989	2335.22	6500.72	8276.33	13558.8
uncharacterized protein	58.91	79.28	46.7	69.77	127.74	85.01	6522.49	745.49	59.77	602.27	2086.91	438.65	514.51	1176.79	5151.89	2215.59	667.51	17352.4	7602.91	3065.69	36736.6	103	11416.3	52.28	17279.2	3869.1	1446.3	14961.2	984.83	464.94	2861.2	2164.93	6033.87	1569	24165	52559.7	4157.49	5332	9429	7985.01	5917.6	10116	129630	54175.5	13219.5	3042.14	7237.43	11164.5	14496.6
dipeptide transport system substrate-binding protein	14.83	19	14.99	24.21	38.5	24.67	6604.33	389.33	33.17	746.17	2002.05	201.67	836.17	2203.83	8825.33	4157.83	1101.72	34464.3	14156.3	5375.83	72308.2	46.5	9477.83	24.5	11776.6	3213	2443.5	10117.7	980.67	283.11	2430	3774.61	2993.5	2563	21275.5	104790	3646.33	4116	8010.5	6217.67	5100.05	9806.5	97557.7	40839.2	11971.7	2316	6496.5	8246.33	13547.7
N-acetylmuramoyl-L-alanine amidase	79.53	132.46	81.16	86.95	251.78	190.34	9915.74	1817.24	68.48	1083.38	1808.28	822.49	1175.51	3235.89	12287.4	6122.79	1570.42	51557.9	20805.8	7631.34	107675	47	4905.14	28.21	22364.8	1822.55	3381.65	17854.1	1446.75	445.39	1444.6	5344.3	5227.84	3542	13075	156975	2607.24	1875	6076	3472.51	3227.96	7480	33282.7	14161.1	9894.93	1103.83	7661.21	4121.74	17400.1
branched-chain amino acid transport system substrate-binding protein	47.19	49.72	119.53	226.12	119.96	46.34	3452.91	423.41	79.13	822.18	1962.99	398.7	906.84	2250.96	8881.81	4182.26	1151.5	34466.8	13993.4	5380.11	72312.4	78.5	9481.71	54.97	19508.3	3238.85	2449.55	23994.6	1243.23	486.9	2490.2	3767.49	8232.37	2556	21287	104783	3454.41	4190	6996	6001.84	5154.01	9817	97576.4	40888.6	12422.1	2389.91	4447.46	8435.41	8999.85
methyl-accepting chemotaxis protein I, serine sensor receptor	20.33	26	19.58	36.33	59	42.67	9987.58	726.08	43.42	1313.42	1712.48	187.17	1510.67	4261.33	15958.1	8065.83	2003.5	68660.1	27349.6	9913.08	143244	17	2969.08	14.75	15379.9	1126.25	4374.25	14271.2	1323.48	381.33	1020	6956.92	5194.9	4540	10168.5	209203	2090.08	591	4646.5	1512.17	2364.08	7167.5	1211.42	872.42	8672.42	378.25	6936.65	961.08	16367.2
serine-type D-Ala-D-Ala carboxypeptidase (penicillin-binding protein 5/6)	52.51	79.98	44.78	74.91	144.14	104.34	9911.74	1080.24	57.12	1088.82	1787.16	493.25	1169.51	3230.69	12272.8	6110.39	1561.82	51547.8	20795.8	7602.54	107673	42.5	4903.94	24.23	17778.7	1779.15	3376.45	15762.8	1276.37	432.33	1438.8	5340.5	5087.96	3533	13055	156974	2594.24	1794	6055	3277.51	3164.96	7472	33272.5	14168.1	9882.93	1063.39	7653.27	3837.24	17301.1
branched-chain amino acid transport system ATP-binding protein	46.46	49.92	111.7	205.99	114.36	45.67	3449.58	423.08	78.06	820.31	1960.46	393.13	907.17	2249.03	8878.68	4181.73	1149.7	34466.7	13992.7	5379.38	72313.6	77.5	9483.78	55.17	17600.1	3235.65	2448.95	23160.3	1241.6	475.57	2476.8	3767.42	6627.87	2557	21288	104784	3447.08	4181	6983	5985.17	5143.68	9811	97569.8	40879.9	12036.4	2380.91	4368.46	8299.08	8815.85
branched-chain amino acid transport system permease protein	37.76	50.52	124.2	225.09	117.06	46.67	3451.58	423.08	80.36	818.21	1958.86	395.93	902.67	2247.23	8880.28	4169.13	1148.3	34466.8	13989.5	5378.18	72310	50.5	9480.98	47.27	18104.6	3232.05	2445.15	21650.4	1243.7	483.07	2478.6	3763.22	7192.87	2549	21284	104783	3449.08	4178	6977	5983.17	5126.68	9812	97568.8	40866.9	12009.4	2355.91	4360.46	8291.08	8814.85
6-phospho-beta-glucosidase	76.43	109.76	71.25	69.87	226.88	184.34	19500.5	1873.49	72.63	1067.83	1803.43	738.89	1137.01	3208.99	11991.5	6076.99	1526	51515.5	21173.9	7492.49	107443	26	2269.49	12.26	12370.4	926.5	3296.5	13653.9	1214.88	362.11	792	5284.51	2612.26	3496	7681	156936	2442.49	621	7589	2483.01	1953.49	5416	1030.95	707.84	7417.18	382.78	13547.9	1641.49	30659.2
branched-chain amino acid transport system permease protein	40.69	84.05	144.2	206.62	118.13	47	3448.91	423.08	174.29	849.34	1961.33	500.2	906	2251.3	8881.81	4170.26	1148.5	34471.3	13995.8	5378.78	72316.1	50.5	9481.38	47.47	17615.9	3233.85	2447.55	21712.2	1243.9	478.07	2476.2	3763.82	6615.2	2550.67	21286	104784	3447.75	4181	6976	5982.17	5136.68	9814	97567.1	40869.6	12012.4	2354.91	4360.79	8292.41	8816.85
ribose transport system ATP-binding protein	54.85	82.48	31.62	38.25	200.14	90.67	9903.08	897.58	46.78	1070.48	1763.5	415.41	1162.17	3230.03	12263.2	6099.73	1547.82	51544.2	20790.1	7591.88	107669	34.5	4899.28	18.23	22689	1764.15	3375.45	17495.3	1197.88	383.67	1463.8	5330.16	9443.46	3523	13055	156973	2576.58	1763	6040	3201.17	3135.3	7460	33261.1	14145.4	9116.92	1044.19	7486.27	3509.58	16900.5
branched-chain amino acid transport system ATP-binding protein	33.86	47.72	79.7	147.79	110.96	43.67	3430.58	413.08	68.46	807.51	1944.66	283.53	903.17	2248.63	8865.48	4165.93	1141.5	34465.5	13991.1	5377.78	72311.8	50.5	9483.38	42.97	17409.1	3231.85	2446.55	20754.6	1234.4	450.57	2474.2	3763.82	6584.87	2550	21286	104783	3441.08	4168	6966	5982.17	5128.68	9809	97559.8	40859.9	12007.4	2344.91	4357.46	8280.08	8815.85
succinate-semialdehyde dehydrogenase / glutarate-semialdehyde dehydrogenase	93.73	116.3	58.24	83.51	249.6	111.67	9919.08	954.58	59.32	1136.62	1782.57	565.07	1191.67	3241.43	12280.4	6131.53	1565.02	51545.4	20786.5	7595.48	107672	102	4905.68	47.55	15722.9	1774.95	3372.85	19332.8	1295.29	486.11	1447.4	5338.76	7129.07	3542	13060	156973	2584.58	1793	6072	3223.17	3161.3	7465	33281.9	14186.4	9178.92	1136.75	7526.32	3578.08	16917.5
catalase	56.93	85.7	55.91	89.47	177.4	111	3419.58	1144.08	35.02	799.72	1936.4	479.27	850.67	2216.23	8862.28	4189.13	1132.31	34472.3	13994.2	5408.18	72316	85	9472.98	37.45	14132.6	3269.05	2446.15	15711.1	1188.19	410.22	2459.6	3776.24	5127.41	2573	21305	104786	3454.08	4210	6983	6167.17	5172.69	9813	97569.4	40870.2	12024.1	2403.25	4336.66	8572.58	8927.53
acetyl-CoA C-acetyltransferase	113.09	153.02	85.79	159.1	262.06	124	6457.66	709.66	70.28	216.63	2152.86	622.6	184.34	156.56	1474.86	268.96	225.47	233.86	1024.59	735.76	1162.64	165	13344.6	74.02	16803.9	4491.8	441.9	20507.3	914.18	328.23	3253.6	541.98	7420.62	551	27033.5	328.6	4633.66	6503	10829.5	9607.34	6675.93	10399.5	161677	67424.5	13289.7	3758.66	7738.96	13498.2	14832.6
choline dehydrogenase	23.03	34.4	14.57	28.05	67.3	28	3408.58	390.08	36.12	742.52	1895.92	213.87	851.17	2211.63	8832.48	4162.93	1107.73	34463.5	13987.8	5378.78	72310.8	56.5	9472.38	31.65	14573.1	3220.85	2443.55	13433.5	1064.23	313	2450.2	3765.28	6517.41	2550	21279	104783	3426.08	4119	6940	5963.17	5098.91	9805	97543.4	40840.2	11981.1	2341.25	4328.16	8245.08	8816.75
D-methionine transport system ATP-binding protein	41.15	64.58	41.54	68.41	102.84	75.33	13004.3	680.33	52.83	787.13	1917.78	273.71	816.67	2187.73	8558.53	4125.13	1084.31	34425.5	14378.1	5248.93	72086.5	39	6838.73	22.08	13910.4	2352.8	2365.4	10234.5	980.96	326.78	1809.6	3711.49	3855.2	2514	15899	104746	3273.33	2895	8465	5035.67	3852.44	7746	65300.9	27408.3	9521.01	1633.64	10225.8	5866.33	22123.5
outer membrane usher protein	25.98	25	25.23	38.98	41	35.02	9798.23	406.73	47.77	738.77	1774.81	141.52	811.02	2181.98	8544.73	4118.48	1083.5	34422.7	14208.2	5243.73	72084	39	6826.73	18.75	10038.3	2356.25	2365.25	8322.25	885.81	288.98	1797	3699.27	2649.58	2489	15886.5	104736	3067.73	2883	7423.5	4782.52	3861.73	7768.5	65289.8	27417.8	11398.8	1629.25	8435.33	6394.73	18258.2
gluconate 2-dehydrogenase gamma chain	23.5	34	18.08	34.44	71.5	42	9891.75	583.25	40.75	1016.75	1737.11	164.5	1159.5	3222.5	12248.2	6091	1534.11	51540.2	20770.8	7574.75	107662	25.5	4896.75	16.75	11876.5	1724.75	3366.25	10371.4	1114.17	311.89	1398	5324.47	2616.25	3512	13026	156970	2559.25	1719	6004	3097.5	3075.86	7448	33236.2	14119.8	8703.25	996.75	7408.5	3217.25	16664.4
gluconate 2-dehydrogenase alpha chain	18.5	25	18.08	34.44	49.5	36	9891.75	564.25	40.75	1016.75	1737.11	151.5	1159.5	3221.5	12247.2	6091	1533.11	51540.2	20770.8	7573.75	107662	24.5	4896.75	16.75	11867.5	1721.75	3366.25	10366.4	1103.17	309.89	1398	5324.47	2615.25	3512	13024	156970	2558.25	1716	6000	3092.5	3073.86	7447	33234.2	14119.8	8703.25	989.75	7408.5	3204.25	16659.4
carbonic anhydrase	71.99	126.83	90.24	113.93	176.17	105.67	9827.24	956.41	152.92	831.92	1830.6	607.01	831.17	2200.33	8584.74	4152.49	1100.61	34433.2	14221.6	5266.41	72099.7	80	6832.41	38.25	15076.1	2386.25	2368.25	15098.5	1068.49	389.05	1820	3711.81	4959.74	2514.67	15917.5	104742	3068.08	2940	7428.5	4871.84	3889.52	7756.5	65306.4	27433.8	9937.09	1717.25	8142.99	6124.74	17606.4
phosphoglycolate phosphatase	30.53	49.4	41.4	93.99	68.3	30	3333.08	250.58	48.62	497.02	1948.86	308.87	510.17	1177.13	5144.98	2192.43	664.34	17344.5	7416.28	3043.78	36730.3	67	11403.4	40.15	14247.3	3833.35	1437.55	12695.1	902.23	350.39	2842.2	2143.5	6580.24	1531	24139.5	52549.9	3913.58	5267	8315.5	7565.17	5837.02	10094.5	129588	54121.2	12406.6	2985.75	4888.99	10655.6	9318.86
gamma-glutamyltranspeptidase / glutathione hydrolase	55.24	92.04	63.51	125.47	154.42	101	9830.58	959.08	81	808.65	1848.82	592.19	859.67	2210.53	8577.68	4137.23	1108.43	34428.2	14207.5	5265.88	72089.1	50.5	6836.28	36.29	13197.4	2378.65	2363.45	16615.3	1207.31	426.28	1826.8	3713.38	4943.34	2508	15907.5	104740	3062.08	2943	7406.5	4848.17	3873.41	7749.5	65299.5	27419.8	9536.09	1700.47	8070.37	5982.58	17423.2
cytochrome bd ubiquinol oxidase subunit I	51.37	85.14	48.93	83.52	157.12	104.67	6718.66	1083.66	46.22	1079.97	1661.51	583.66	1172.84	3231.56	12275.9	6108.96	1560.81	51545.9	20611.4	7600.76	107668	43.5	4891.56	24.14	13760.7	1771.8	3369.9	14901.4	1298.58	431.33	1431.6	5323.66	4906.77	3513	13046.5	156965	2367.66	1789	4974.5	3006.34	3143.27	7462.5	33250.4	14157.2	9498.01	1067.42	5398.05	3686.66	12370.3
cytochrome bd ubiquinol oxidase subunit II	51.37	85.14	48.93	83.52	157.12	104.67	6718.66	1082.66	45.22	1077.97	1661.51	582.66	1167.84	3230.56	12275.9	6108.96	1559.81	51545.9	20611.4	7600.76	107668	43.5	4890.56	23.14	13758.7	1771.8	3369.9	14899.4	1290.58	426.33	1431.6	5323.66	4904.77	3513	13046.5	156965	2367.66	1786	4974.5	3006.34	3143.27	7462.5	33250.4	14157.2	9498.01	1067.42	5395.05	3685.66	12370.3
aspartyl-tRNA(Asn)/glutamyl-tRNA(Gln) amidotransferase subunit A	51.35	96.31	83.95	100.63	119.81	71.66	9826.58	697.75	151.94	824.64	1821.88	575.41	839.83	2206.87	8575.68	4141.23	1096.54	34429.2	14208.9	5250.55	72091.7	66	6833.95	35.73	13853.4	2355.65	2364.45	16930.2	1041.04	360.62	1822.8	3703.93	4853.11	2504.67	15900.5	104739	3050.42	2905	7395.5	4771.5	3847.19	7739.5	65285.3	27411.8	9168.42	1678.89	7987.42	5732.08	17192.4
D-methionine transport system permease protein	36.15	58.58	36.79	59.41	96.84	69.33	9804.58	655.08	43.58	776.88	1793.28	258.21	816.67	2186.73	8558.28	4124.63	1083.81	34424.3	14206.4	5247.68	72085.5	39	6828.48	21.83	13909.6	2352.05	2363.65	10211.8	979.46	325.78	1810.6	3696.74	3848.45	2496	15896.5	104738	3051.08	2887	7387.5	4774.17	3839.19	7741.5	65278.6	27399.1	9515.76	1627.89	8047.76	5834.08	17375.7
type VI secretion system secreted protein VgrG	20.66	24	20.57	35.54	44	31.67	9820.91	447.41	45.09	787.09	1775.37	494.84	824.34	2184.66	8547.41	4118.16	1077.72	34421.4	14199.9	5242.41	72081.3	37	6829.41	22.75	10052	2339.25	2361.25	8281.47	911.82	318.44	1797	3695.03	3947.24	2489	15884.5	104736	3046.41	2868	7385.5	4723.84	3822.63	7745.5	65277.1	27405.4	9885.76	1647.25	8128.99	5870.41	17517.1
simple sugar transport system ATP-binding protein	73.41	98.28	63.52	75.53	208.74	107.01	13122	926.99	73.27	1123.77	1546.02	625.65	1148.51	3213.79	11997.4	6068.59	1530.95	51503.9	20840.4	7460.19	107451	34	2251.79	23.78	19433.6	903.6	3292.8	20538.2	1142.18	448.5	838.2	5255.31	10336	3455	7670	156921	1982.99	517	5426	1724.01	1871.54	5407	988.23	719.01	7420.01	380.64	9201.1	1258.99	21052.5
type VI secretion system protein ImpK	19.33	24	19.57	34.65	43	30.67	9808.58	424.08	42.42	735.42	1769.49	308.17	813.67	2182.33	8544.08	4116.83	1071.83	34421.1	14196.6	5239.08	72080.7	34	6826.08	19.75	9897.58	2333.25	2360.25	8830.58	894.17	259	1791	3693.58	3140.58	2486	15881.5	104736	3039.08	2856	7373.5	4706.17	3810.41	7738.5	65268.4	27384.4	9497.42	1625.25	8043.33	5721.08	17330.6
quinoprotein glucose dehydrogenase	14.83	21	14.66	26.77	45.5	30.67	6693.33	538.33	31.17	1007.17	1614.27	143.67	1154.17	3218.83	12252.3	6090.83	1533.61	51539.3	20601.3	7573.83	107661	25.5	4885.83	15.5	12579.4	1729	3365.5	11193.6	1088.33	312.22	1408	5310.39	4769.83	3495	13022.5	156962	2342.33	1710	4932.5	2846.67	3070.94	7448.5	33216.7	14121.2	9079.67	985	5306.83	3306.33	12101.6
putative hydrolase of the HAD superfamily	58.69	95.9	59.48	87.21	145.3	82.34	6638.49	709.49	76.21	914.11	1705.75	656.71	826.51	2189.79	8576.89	4136.59	1108.73	34426.9	14051.7	5263.69	72099.6	56.5	6826.29	39.9	16634	2384.1	2367.3	15976.2	1092.56	548.66	1841.2	3706.37	6395.83	2499	15915	104734	2847.49	2898	6342	4551.01	3873.82	7763	65290.5	27468.8	10308.2	1719.7	6033.83	6157.99	13024.5
oxygen-independent coproporphyrinogen III oxidase	61.24	134.11	79.03	79.54	164.41	104.67	6622.82	929.49	154.1	824.6	1702.36	675.32	829.84	2198.46	8572.22	4135.92	1101.62	34431.7	14050.6	5266.69	72093.9	54	6821.29	31.28	16926.9	2386.1	2367.3	14194	1126.5	406.83	1828.2	3699.15	5137.87	2489.67	15909	104732	2849.16	2929	6345	4619.01	3884.71	7759	65286.1	27424.5	10293.2	1702.94	6035.43	6213.82	13055.4
formate dehydrogenase major subunit	43.03	58.64	53.08	91.5	129.62	88.01	6620.82	904.82	42.56	752.31	1685.66	456.5	831.68	2194.72	8570.02	4135.12	1097.64	34427	14037.5	5262.42	72086.5	51	6821.22	25.14	11239.9	2380.3	2364.9	12951.2	1036.91	331.66	1810.6	3686.66	2937.43	2482	15902	104731	2852.82	2939	6358	4630.68	3882.26	7757	65278.3	27408.5	10662.9	1670.72	6115.21	6312.82	13210.6
elongation factor Tu	59.63	160	117.76	100.82	136.36	79.33	6619.82	678.16	257.48	843.93	1697.09	596.1	827	2198.8	8579.22	4132.92	1101.62	34433.7	14053.8	5256.36	72095.6	50.5	6819.96	35.84	18149.6	2370.1	2366.3	14842.1	1094.28	416.72	1825.2	3699.48	6153.26	2485.34	15901	104731	2840.5	2902	6330	4536.34	3858.38	7757	65282.6	27420.5	9907.51	1691.92	5957.04	5995.32	12847.4
D-3-phosphoglycerate dehydrogenase / 2-oxoglutarate reductase	76.86	205.13	167.26	150.45	204.13	109.66	6637.15	963.16	341.71	888.96	1732.95	925.67	844.83	2214.07	8598.35	4149.45	1100.42	34440.3	14049.9	5264.76	72100.1	74.5	6822.56	38.14	15150.6	2380.3	2363.9	15983.5	1157.57	415.22	1830.6	3693.88	5234.58	2492.01	15908	104732	2853.17	2951	6359	4615.34	3879.38	7758	65290.9	27428.2	9931.51	1718.72	5971.36	6115.65	12870.4
transposase	35.47	32	39.36	80.49	50	33.69	3414.72	365.22	47.28	737.28	1558.35	151.03	829.03	2187.97	8566.22	4132.47	1099.38	34422.2	13883.7	5250.22	72094	60	6811.22	29.25	15578.5	2385.75	2368.75	12436.6	979.49	348.09	1826	3681.54	7417.75	2461	15896.5	104724	2642.22	2898	5308.5	4309.53	3873.1	7779.5	65270.3	27432.9	12549.6	1661.75	4329	6758.22	9332.97
multidrug efflux pump	29.49	48	32.73	76.31	48.5	34.01	9715.74	270.24	62.76	448.76	1822.65	218.01	479.51	1148.49	4846.24	2143.99	623.33	17302.2	7624.74	2906.74	36501.5	44.5	8757.74	28.75	10379.9	2949.75	1355.25	8887.08	780.83	268.66	2191	2074.92	4036.58	1466	18740	52502.8	3531.24	4013	8760	6333.51	4565.07	8040	97316.3	40669.8	10674.3	2269.75	8762.83	8398.24	18206.6
cardiolipin synthase A/B	58.98	107.58	49.04	70.3	186.84	128	6611.16	1159.16	51	789.3	1694.34	481.88	830.34	2190.06	8574.36	4134.46	1104.2	34429.4	14044	5272.76	72087.1	45	6822.56	27.58	15604.3	2391.3	2365.9	14357.4	1149.96	403.22	1823.6	3698.44	4399.04	2491	15914	104732	2848.16	2949	6340	4664.34	3890.16	7752	65283.1	27407.5	9906.18	1686.14	5956.1	6169.16	12898.8
methionyl aminopeptidase	75.18	147.81	78.87	66.58	209.31	114.33	6617.16	953.83	141.86	929.06	1705	610.08	826	2199.2	8581.76	4147.06	1102.82	34431.3	14052.5	5263.63	72094.4	78.5	6823.03	37.48	17453.7	2385.9	2367.7	15080.2	1107.04	511.17	1841.8	3697.41	6102.37	2502.67	15920	104733	2845.5	2924	6346	4600.67	3889.05	7750	65285.7	27451.2	9572.84	1711.34	5880.93	5997.66	12686.4
putative protease	36.21	57.88	30.2	34.37	114.94	86.67	6607.49	882.49	35.57	743.17	1667.48	426.45	813.51	2183.99	8554.49	4126.99	1084.11	34426.5	14043.7	5259.49	72085	40.5	6817.49	19.38	15741.9	2372.5	2366.5	10548.3	1001.76	295.44	1803	3683.73	2210.54	2478	15901	104730	2841.49	2910	6332	4607.01	3864.6	7750	65264.7	27390.2	10266.9	1647.94	6025.6	6152.99	13027
putative oxidoreductase	56.46	63.1	39.65	82.08	128.7	66.67	6624.16	694.16	48.14	786.24	1692.88	452.64	832.84	2195.86	8565.76	4151.06	1094.93	34423.8	14036	5254.96	72089.7	95.5	6821.36	43.1	13586	2364.9	2363.7	15913.4	1027.59	377.33	1820.8	3696.3	4631.99	2497	15900	104731	2841.16	2904	6344	4544.34	3858.49	7747	65276.8	27434.2	9945.51	1719.5	5970.49	5994.66	12826.5
pyruvate kinase	46.41	102.61	76.53	82.15	116.91	70	6617.49	668.16	143.93	810.93	1685.31	470.15	830.67	2194.13	8568.89	4131.59	1091.73	34428.4	14044.2	5252.36	72091.3	50.5	6822.96	30.28	15059.8	2362.1	2365.3	11950.1	1028.51	375.39	1814.2	3690.7	4035.04	2482.67	15900	104731	2837.83	2901	6330	4535.34	3848.49	7749	65272.4	27410.8	9902.51	1664.14	5957.6	5970.99	12827.5
DNA ligase (NAD+)	46.3	101.67	68.43	62.05	115.69	70	6613.49	665.16	141.15	806.6	1679.98	461.93	820.67	2192.13	8565.89	4130.59	1088.51	34428.4	14043.1	5252.36	72091.3	50.5	6820.96	27.84	14101	2363.1	2364.3	11922.8	1007.28	357.83	1814.2	3690.26	4515.6	2482.67	15899	104731	2835.83	2892	6327	4535.34	3848.27	7749	65270.3	27408.8	9901.51	1662.92	5951.38	5966.99	12825.3
glycerol-3-phosphate dehydrogenase	46.07	63.04	35.68	44.92	139.92	73.67	3508.91	813.41	35.17	1099.82	1523.44	374.36	1172.84	3229.36	12271	6109.06	1554.71	51542.5	20445.8	7588.71	107668	54	4882.11	27.79	16262.6	1764.65	3368.95	16262.1	1209.81	450.83	1441.8	5304.11	6275.35	3495	13046	156957	2141.41	1752	3895	2686.84	3116.02	7457	33223.2	14152.9	9501.76	1044.47	3223.88	3570.91	7585.53
dihydroorotase	48.7	140.8	112.43	102.29	121.96	70.66	6627.49	675.83	235.21	839.46	1693.96	672.83	825.33	2199.07	8577.69	4132.79	1090.42	34432.2	14043.9	5251.43	72094.1	50.5	6819.23	28.64	15942.9	2356.3	2362.9	13443.9	1026.75	367.39	1823.6	3689.21	5287.26	2482.34	15896	104731	2835.17	2897	6323	4521.67	3839.05	7745	65270.9	27411.8	9525.84	1668.92	5876.04	5841.99	12640.4
iron(III) transport system substrate-binding protein	42.76	121.86	101.23	84.5	103.24	42.99	9742.41	341.25	246.01	524.21	1831.46	815.94	481.16	1164.24	4860.11	2151.46	623.86	17311.1	7629.69	2907.35	36509	52.5	8757.15	32.95	14107.7	2940.55	1353.65	11038.5	783.21	253.34	2206.6	2069.17	7378.07	1466.34	18744	52504	3518.59	4008	8743	6304.5	4539.41	8028	97308.9	40650.4	9543.92	2303.75	8531.82	8019.91	17656.6
phosphate transport system ATP-binding protein	53.37	114.47	72.93	59.46	148.79	96.33	6614.16	911.83	138.38	811.13	1685.46	562.66	820.5	2193.4	8568.36	4134.46	1089.42	34430.9	14041.2	5260.43	72088.8	51	6819.23	27.64	13814.9	2369.3	2363.9	12433.2	1051.42	363.39	1816.6	3691.21	4209.1	2486.67	15905	104731	2836.5	2913	6326	4588.67	3862.05	7745	65273.6	27401.2	9528.84	1674.12	5872.88	5931.16	12671.4
multidrug resistance protein, MATE family	32.87	51.64	31.43	61.02	83.12	59.34	6618.16	653.16	43.72	738.97	1669.51	420.16	817.84	2186.06	8556.36	4127.46	1086.31	34423.4	14030.9	5251.76	72085.1	46.5	6817.56	25.14	11519.9	2354.3	2360.9	11409.4	989.75	303.33	1801.6	3688.66	3341.77	2478	15890	104730	2831.16	2884	6319	4528.34	3834.27	7744	65263.9	27394.8	9888.84	1659.72	5950.05	5938.66	12809.6
lipoprotein-releasing system permease protein	23.49	67.33	57.99	60.93	48.17	30.67	6609.49	396.16	139.67	756.67	1659.77	326.51	816.17	2187.33	8554.49	4118.99	1078.11	34425	14031.8	5240.16	72086.7	36	6818.16	23	11815.9	2337.5	2359.5	10223.8	929.16	295.05	1796	3685.06	3330.16	2470.67	15880	104729	2825.83	2859	6309	4460.34	3812.27	7745	65257.2	27392.5	9874.84	1630.5	5946.66	5839.49	12778.6
sulfate transport system substrate-binding protein	22.66	29	24.99	54.1	45	29.34	6602.16	386.16	41.84	720.84	1651.43	124.84	815.34	2182.66	8548.16	4121.66	1080.11	34420.2	14027.2	5239.16	72080.3	44	6816.16	24.5	11361.6	2337.5	2360.5	10497.6	927.49	285.55	1799	3686.06	3971.66	2471	15880	104728	2824.16	2859	6312	4459.34	3818.27	7742	65256.8	27390.8	9884.84	1629.5	5947.66	5838.16	12773.6
phosphate transport system permease protein	46.48	102.91	67.37	58.68	118.01	71.33	6612.16	664.83	139.16	803.46	1675.57	456.88	818.5	2191.4	8563.36	4129.46	1085.42	34427.9	14039.3	5250.43	72087.8	49	6818.23	28.08	13767.4	2355.3	2362.9	11601.3	1010.31	353.17	1812.6	3689.21	4201.54	2481.67	15897	104730	2830.5	2886	6318	4522.67	3840.05	7743	65268.7	27400.2	9521.84	1660.14	5872.1	5834.16	12638.4
phosphate transport system permease protein	46.48	102.91	67.37	58.68	118.01	71.33	6612.16	664.83	139.16	803.46	1675.57	456.88	818.5	2191.4	8563.36	4129.46	1085.42	34427.9	14039.3	5250.43	72087.8	49	6818.23	28.08	13729.4	2355.3	2362.9	11599.3	1010.31	353.17	1810.6	3689.21	4199.54	2481.67	15897	104730	2830.5	2886	6318	4522.67	3840.05	7743	65268.7	27400.2	9521.84	1660.14	5872.1	5832.16	12638.4
iron(III) transport system permease protein	41.1	61.2	38.23	54.84	131.9	51	9723.75	353.25	52.35	452.55	1812.45	436.6	475.5	1157.9	4847.45	2143.8	622.86	17302.5	7620.35	2905.35	36500.3	45.5	8756.15	26.95	12134.1	2945.55	1353.65	10225.1	762.21	231.34	2195.6	2065.17	5039.74	1462	18748	52503.3	3516.25	4002	8746	6311.5	4539.41	8024	97302.2	40636.8	9533.25	2280.75	8525.49	8023.25	17651.9
GABA permease	20.53	27.4	10.83	4.73	69.8	37.67	107.33	435.33	14.87	442.27	1796.59	175.87	498.67	1167.13	5126.73	2192.93	645.4	17345.7	7241.53	3046.53	36729.3	67	11389.1	31.4	9361.17	3834.6	1434.8	8460.9	822.89	240.33	2817.2	2116.87	2099.16	1510	24141	52543.2	3684.33	5265	7233	7361.67	5824.33	10086	129548	54079.7	12385.7	2944	2703.66	10673.3	4574
tRNA pseudouridine32 synthase / 23S rRNA pseudouridine746 synthase	31.93	44.7	29.49	55.41	63.4	35.67	6615.83	424.83	39.77	725.97	1661.01	323.27	809.67	2183.73	8552.03	4126.13	1077.42	34420	14026.4	5241.43	72082.5	54	6815.23	26.7	10784.6	2337.3	2358.9	10988.4	934.53	282.11	1793.6	3687.21	3366.16	2476	15883	104729	2821.83	2852	6307	4452.67	3806.05	7737	65257.2	27391.2	9507.17	1657.5	5868.66	5721.83	12599.7
phosphonate transport system permease protein	14.33	19	34.83	84.33	39	25.33	6620.83	398.83	36.17	725.17	1665.99	309.67	816.67	2186.33	8555.83	4119.33	1076	34419.8	14024.8	5237.83	72079.7	34	6815.83	19.5	11275.8	2330.5	2358.5	10087.5	916.65	269.33	1796	3678.17	3319.16	2468	15879	104728	2822.83	2856	6305	4445.67	3796.83	7734	65252.2	27381.8	9497.51	1621.9	5865.66	5693.83	12581.8
thiol:disulfide interchange protein DsbD	18.33	31	23.33	54.83	41.5	28.67	6607.83	395.83	39.67	721.17	1653.16	215.17	814.17	2181.33	8548.83	4117.33	1078	34419.8	14024.8	5238.83	72080.7	34.5	6815.83	21.5	10635.7	2331.5	2358.5	9288.5	923.66	280.33	1787	3684.17	2660.33	2470	15879	104728	2819.83	2851	6299	4443.67	3800.83	7736	65252.2	27383.2	9492.17	1624.5	5865.83	5700.33	12590.5
MarR family transcriptional regulator, transcriptional regulator for hemolysin	14.33	19	14.16	25.77	37	24.67	6597.83	378.83	33.17	717.17	1646.1	111.67	813.67	2181.33	8542.83	4116.33	1071.11	34419.8	14024.8	5235.83	72079.7	34	6815.83	19.5	10602.4	2330.5	2358.5	8988.61	890.66	257.22	1792	3678.39	2793.16	2469	15879	104728	2817.83	2847	6296	4442.67	3796.94	7734	65244.2	27374.2	9491.17	1603.5	5865.66	5686.83	12582.6
transketolase	80.96	184	128.58	124.47	221.86	108	13032.1	809.49	256.65	843.6	1584.08	839.27	795.17	2180.63	8300.55	4093.75	1064.45	34391.6	14268.1	5123.19	71870.8	43.5	4178.79	23.84	16704.1	1500.1	2286.8	12292.4	959.95	364.22	1183.2	3625.31	4818.09	2424.34	10518.5	104685	2464.83	1666	6800.5	3323.01	2596.54	5698.5	33021.3	13983.7	7820.18	1017.72	9754.37	3669.15	21560.2
two-component system, OmpR family, response regulator	49.43	66.7	67.81	141.17	102.9	43.67	6558.33	318.33	61.77	578.97	1752.93	547.77	510.17	1164.23	4882.53	2166.63	650.36	17302.5	7462.93	2909.43	36509	78.5	8756.23	46.7	14127	2960.8	1355.9	15415.4	845.69	440.67	2229.6	2069.09	7647.64	1471	18759.5	52498.6	3315.33	4026	7698.5	6064.67	4563.49	8028.5	97309.7	40701.2	9967.67	2325	6452.14	8175.33	13098.2
single-strand DNA-binding protein	77.41	149.61	80.12	57.77	221.41	116.66	3415.74	945.91	136.18	811.18	1568.59	608.65	824.17	2197.13	8574.64	4143.09	1100.01	34430.6	13879.5	5264.11	72093.3	74.5	6811.71	35.53	17767.6	2388.35	2367.55	13786.1	1110.33	387.11	1824.2	3679.51	4908.79	2473.67	15914.5	104724	2623.58	2922	5275.5	4359.84	3875.02	7750.5	65264.1	27411.2	9922.6	1713.39	3782.6	6080.74	8132.87
oligopeptide transport system substrate-binding protein	50.13	74.34	46.84	70.38	129.02	82.34	9906.57	846.07	53.41	1088.36	1410.64	397.6	1131.68	3202.12	11983.5	6060.42	1523.01	51500.5	20658.9	7455.27	107443	25	2237.87	14.59	13973.2	885.85	3289.05	12492.9	1103.94	424.99	797.2	5239.35	4486.19	3430	7652.5	156910	1764.07	500	4345.5	1457.18	1847.18	5405.5	962.54	714.09	7775.77	343.27	7091.22	1334.07	16484.7
membrane fusion protein, multidrug efflux system	28.49	55	37.98	102.31	48.5	32.01	6520.99	250.99	61.51	436.51	1711.48	212.01	476.51	1149.49	4849.99	2144.49	626.83	17301	7452.99	2907.49	36503.5	45.5	8746.49	29.5	11738.2	2950	1353.5	8982.83	815.66	288.66	2191	2066.17	4049.16	1450	18737.5	52495	3311.99	4005	7685.5	6073.01	4554.82	8037.5	97301	40675.5	10671	2277	6583.16	8377.99	13467.8
putative ABC transport system ATP-binding protein	153.33	254.5	121.4	103.59	386	226.32	3340.58	1583.08	81.42	752.92	1698.26	894.17	499.67	1169.83	4910.08	2202.33	680.44	17318.1	7350.58	2968.58	36527.2	127	8751.58	63.25	32328	3073.25	1376.75	22265.7	1237.15	736.89	2305	2090.3	9588.24	1500	18835	52498.2	3131.08	4145	6677	6152.17	4713.02	8051	97343.4	40769.6	10052.8	2458.05	4274.99	8769.58	8595.54
glyceraldehyde 3-phosphate dehydrogenase	63.11	124.51	70.45	59.11	171.71	100.33	3429.74	926.91	133.88	818.28	1573.3	752.85	824.67	2194.93	8574.04	4144.69	1096.52	34430.5	13880.7	5265.31	72097.9	71.5	6812.51	34.43	16075.8	2384.95	2365.35	14331.7	1081.07	378.5	1821.4	3680.93	4049.29	2475.67	15911.5	104725	2620.58	2913	5265.5	4348.84	3863.13	7747.5	65259.1	27410.9	9917.93	1712.39	3781.6	6052.74	8118.31
putative ABC transport system permease protein	122.13	207.6	91.57	121.25	302.7	182.33	3338.58	1312.08	94.72	629.32	1682.05	736.97	495.17	1164.03	4897.68	2192.73	678.93	17314.7	7340.38	2959.38	36523.6	110.5	8746.78	63.85	32448.3	3049.65	1373.95	21588.7	1204.09	630	2270.8	2101.88	10247.7	1491	18811	52496.1	3119.08	4111	6652	6070.17	4673.91	8048	97332.4	40747.6	10016.8	2451.05	4273.49	8620.08	8570.42
chemotaxis protein MotB	38.6	99.77	75	95.91	135.39	84.67	3439.74	914.91	130.2	810.25	1576.32	821.23	822.17	2196.33	8576.24	4131.49	1094.05	34429.2	13871.2	5262.91	72088.7	42.5	6808.91	22.69	15543.4	2373.75	2362.75	12525.1	1067.73	374.89	1820	3676.19	4748.35	2466.67	15899.5	104723	2623.58	2915	5260.5	4339.84	3851.46	7745.5	65256	27406.3	9897.59	1685.97	3770.38	6031.74	8105.3
NADPH2:quinone reductase	63.04	60.14	42.93	76.63	97.12	42.67	6518.33	276.33	53.55	489.3	1698.61	232.99	489.17	1156.23	4857.53	2181.63	617.92	17301.5	7452.04	2903.43	36501	127.5	8749.23	59.14	10462.4	2947.8	1354.9	13889	802.91	311.89	2196.6	2060.21	4425.09	1465	18744.5	52495.6	3301.33	4009	7697.5	6063.67	4565.05	8026.5	97299.8	40685.2	9989.67	2343.22	6461.37	8155.33	13087.7
elongation factor G	57.07	116.87	70.51	62.3	141.59	74.33	3421.41	676.58	143.33	804.98	1564.5	556.36	827.5	2196.2	8568.51	4138.56	1095.43	34427.5	13873.7	5254.38	72091.4	68.5	6809.78	38.29	16315.5	2364.15	2363.95	15085	1064.82	387.78	1818.8	3683.88	4623.18	2471.67	15900.5	104724	2611.25	2886	5248.5	4267.17	3838.91	7742.5	65253.4	27406.9	9535.59	1701.17	3704.71	5831.41	7907.75
MFS transporter, CP family, cyanate transporter	62.87	96.14	36.85	38.08	238.62	126.34	3414.41	1203.91	24.97	777.72	1558.4	580.66	821.34	2192.06	8569.11	4137.96	1096.7	34428.1	13865.1	5272.51	72085.1	57	6810.31	23.89	11002	2394.55	2362.15	11639.1	1071.58	360.44	1815.6	3672.69	3539.52	2472	15916.5	104724	2627.91	2946	5281.5	4424.84	3881.91	7747.5	65260.7	27394.6	9906.59	1698.37	3773.55	6164.91	8147.75
MFS transporter, DHA1 family, inner membrane transport protein	39.13	48.1	22.91	39.37	115.2	57.67	3414.08	652.58	27.72	801.32	1554.67	337.97	824.67	2187.53	8565.18	4138.23	1086.21	34422.2	13862.9	5249.38	72085.1	69	6810.78	31.85	11736.1	2360.15	2358.95	12841.5	974.93	376.22	1814.8	3672.44	4859.58	2472	15899.5	104724	2610.58	2877	5248.5	4264.17	3822.69	7735.5	65243.9	27402.9	9532.92	1665.75	3700.33	5813.58	7883.86
putative Mg2+ transporter-C (MgtC) family protein	30.94	54.44	32.18	68.43	99.22	57.67	3410.08	626.58	32.7	719.25	1548.82	239.39	820.67	2186.33	8560.58	4126.83	1078.72	34421.6	13862.2	5247.58	72080.7	46	6807.58	25.69	15262.2	2351.75	2360.75	11165.1	1006.72	307.89	1803	3669.86	3440.85	2460	15889.5	104722	2608.58	2878	5238.5	4254.17	3812.8	7734.5	65239	27379.9	9503.92	1641.97	3695.88	5784.58	7886.97
FMN-dependent NADH-azoreductase	31.14	54.84	24.35	29.39	110.02	78	3416.08	876.58	32.9	773.85	1549.98	501.59	824.67	2186.13	8556.98	4128.43	1090.01	34425	13862.4	5259.78	72087.3	40	6810.38	24.09	11582.5	2365.35	2360.55	11862.4	1027.95	351	1808.2	3675.84	3197.02	2467	15898.5	104724	2609.58	2898	5237.5	4315.17	3840.69	7736.5	65241	27388.2	9512.59	1656.97	3694.55	5873.58	7909.53
acetylornithine deacetylase	32.93	57.2	45.74	88.91	121.9	78.67	3427.08	894.58	36.02	733.72	1566.68	522.77	826.17	2192.73	8566.78	4129.63	1088.92	34424.8	13858.7	5260.18	72083.5	39.5	6808.98	22.45	11262.9	2365.55	2359.15	11595.2	1048.2	321.11	1805.6	3674.46	3412.08	2463	15896.5	104723	2614.58	2909	5247.5	4322.17	3833.8	7736.5	65246.9	27380.9	9505.92	1661.75	3692.83	5882.08	7913.97
two-component system, OmpR family, sensor kinase	27.33	26.5	9.58	15.33	66	29	3402.08	379.58	26.92	829.92	1535.49	122.17	829.67	2186.33	8556.58	4130.83	1083.5	34419.6	13866.1	5238.58	72087.7	59	6812.58	31.25	11120.9	2346.75	2360.75	11276.2	909.32	404.33	1812	3671.42	4668.91	2468	15896.5	104724	2601.58	2852	5236.5	4194.17	3812.58	7733.5	65237.9	27410.2	9531.59	1629.75	3699.66	5707.58	7843.42
penicillin-binding protein 2	15.93	27.2	17.41	28.97	37.4	23.67	3406.08	370.58	35.52	714.22	1528.57	199.27	816.67	2181.73	8545.78	4116.63	1075.81	34419.3	13860.7	5238.18	72081.5	34.5	6807.98	22.95	13565.6	2335.55	2360.15	9973.06	926.53	283.72	1792.6	3670.24	2753.58	2453	15880.5	104721	2596.58	2841	5219.5	4182.17	3793.69	7732.5	65227.9	27373.9	9488.92	1619.75	3688.83	5668.08	7844.86
L-lysine exporter family protein LysE/ArgO	28.94	42.94	16.35	17.99	95.22	57	3405.08	632.58	22.7	759.25	1532.38	310.39	814.67	2182.33	8552.58	4125.83	1078.61	34421.6	13857.2	5246.58	72080.7	48	6807.58	23.69	10609.3	2348.75	2357.75	10418.5	956.55	320	1798	3667.64	2784.02	2462	15889.5	104722	2605.58	2869	5235.5	4257.17	3816.69	7733.5	65236	27383.2	9508.59	1638.17	3692.55	5778.58	7880.53
type VI secretion system secreted protein Hcp	23.83	29	23.16	42.77	46.5	36.67	13006.8	447.83	48.67	718.67	1532.27	319.67	785.17	2158.83	8261.83	4075.83	1038.61	34377.8	14236.8	5101.33	71853.2	21.5	4173.33	14	8445.89	1450.5	2277	7386.11	784.33	227.22	1150	3611.89	2858.33	2409	10487.5	104682	2431.83	1593	6736.5	3193.67	2520.44	5670.5	32978.2	13928.7	7021.17	925.5	9586.83	3193.83	21111.1
O-acetylserine/cysteine efflux transporter	18.33	33	12.24	24.21	59	27.67	3410.08	398.58	30.92	751.92	1522.38	295.17	812.67	2180.33	8544.58	4116.83	1072.72	34418.6	13854.1	5239.58	72078.7	37	6806.58	22.25	10043.4	2335.75	2356.75	9002.47	925	318.11	1793	3667.86	2574.58	2453	15880.5	104721	2597.58	2843	5224.5	4188.17	3791.8	7733.5	65232.9	27381.9	9493.92	1632.75	3687.33	5688.58	7844.97
NTE family protein	62.41	87.28	70.27	126.03	146.74	90.01	3338.24	743.74	55.02	499.52	1610.01	530.15	490.51	1159.29	4875.14	2178.59	639.95	17307.1	7292.66	2927.44	36507.1	97.5	8741.04	48.53	14126	2985.85	1358.55	15186.9	919.17	373	2215.2	2057.06	4488.78	1452	18760	52490.4	3104.74	4068	6649	5955.51	4611.79	8039	97298	40691.3	10736.8	2354.69	4429.59	8576.74	8779.3
chromosome partitioning protein	72.67	144.07	121.07	176.58	147.99	77	6455.16	382.83	158.18	272.03	1793.24	562.96	140.5	125.6	1186.96	200.86	173.9	189.96	893.01	580.23	931.2	98.5	10679.4	48.74	14684.3	3579.7	351.1	13135.7	715.05	346.01	2624.4	438.77	8340.1	444.67	21620	265.23	3796.5	5179	9073	7725.67	5311.93	8319	129347	53954.8	10385.2	2953.92	6996.38	10658.7	13627.6
AraC family transcriptional regulator, mar-sox-rob regulon activator	19.33	24	18.58	34.33	48	36.67	9890.58	562.08	38.42	990.42	1373.83	148.17	1125.67	3195.33	11965.1	6049.83	1500.5	51496.1	20641.6	7436.08	107434	13	2233.08	9.75	10203.9	844.25	3282.25	9407.25	978.83	279.33	761	5228.92	2320.25	3417	7628.5	156908	1734.08	447	4295.5	1334.17	1781.08	5380.5	926.42	661.42	6603.42	285.25	6850	778.08	15877.2
dihydrolipoamide dehydrogenase	89.01	205.14	136.12	126.91	241.48	136.99	3344.24	1033.08	239.94	604.64	1635.5	896.25	497.83	1169.37	4896.34	2179.39	649.82	17318.3	7306.94	2937.38	36519.2	85.5	8745.78	44.73	15667	3003.65	1358.95	15598.1	1000.2	429.67	2231.8	2056.66	6793.28	1459.34	18779	52492.7	3106.42	4098	6647	6009.17	4630.8	8036	97310.3	40686.9	9979.76	2358.89	4271.59	8449.74	8464.31
membrane fusion protein, adhesin transport system	8	12	8.41	13.88	29	18	3402.75	363.25	21.25	708.25	1515.05	182.5	812	2179	8543.25	4115.5	1070.72	34418.2	13850.8	5234.25	72078	33	6805.25	19.25	9734.19	2324.75	2355.75	9302.97	879.17	249.78	1785	3663.19	2121.08	2450	15875.5	104721	2589.25	2832	5208.5	4166.5	3773.47	7723.5	65218.2	27358.2	9104.25	1600.75	3608.33	5518.25	7647.97
ATP-binding cassette, subfamily C, bacterial LapB	8	12	8.08	13.44	29	18	3402.75	363.25	21.25	708.25	1514.94	182.5	812	2179	8543.25	4115.5	1070.61	34418.2	13850.8	5234.25	72078	33	6805.25	19.25	9733.97	2324.75	2355.75	9302.86	877.5	248.89	1785	3662.97	2121.08	2450	15875.5	104721	2589.25	2832	5208.5	4166.5	3773.36	7723.5	65218.2	27358.2	9104.25	1600.75	3608.33	5518.25	7647.86
ArsR family transcriptional regulator, arsenate/arsenite/antimonite-responsive transcriptional repressor	72.49	102.82	62.56	56.76	199.16	123	3324.91	991.41	51.93	464.58	1608.43	545	477.84	1154.16	4868.41	2173.66	631.11	17311.4	7301.24	2935.91	36512.8	78.5	8738.91	40.57	14209.3	3003.25	1359.75	14058.7	917.49	296.89	2212	2050.31	4504.4	1452	18777	52493.2	3099.41	4070	6636	6011.84	4612.02	8035	97290.4	40652.2	10330.4	2330.91	4337.49	8518.41	8632.2
outer membrane protein, adhesin transport system	8	12	8.41	13.88	29	18	3402.75	363.25	21.25	708.25	1514.72	182.5	812	2179	8542.25	4115.5	1070.72	34418.2	13850.8	5234.25	72078	33	6805.25	19.25	9731.19	2324.75	2355.75	8877.97	878.84	249.78	1785	3663.19	2119.75	2450	15875.5	104721	2589.25	2832	5208.5	4166.5	3773.47	7723.5	65218.2	27358.2	9104.25	1600.75	3608	5518.25	7647.97
threonine dehydratase	51.68	76.98	46.11	74.46	136.14	70	3323.91	500.41	47.95	482.65	1596.04	343.58	481.84	1156.36	4868.01	2164.06	634.04	17304	7291.93	2914.71	36505.2	76.5	8741.11	39.73	14014.6	2974.65	1355.95	15632	855.2	327.78	2213.8	2049.77	5457.95	1445	18757	52490.1	3092.41	4024	6624	5878.84	4571.35	8030	97281.3	40664.2	10329.4	2302.69	4339.26	8333.41	8568.53
L-serine dehydratase	49.91	87.28	37.95	54.77	158.24	93.67	3320.24	746.74	35.52	482.52	1592.42	429.15	476.01	1149.29	4862.14	2155.59	628.51	17306.1	7297.66	2925.44	36507.1	54	8739.04	26.53	13629.1	2987.85	1358.55	9886.98	861	312.44	2205.2	2045.18	3392.13	1441	18765	52490.4	3101.74	4051	6633	5954.51	4593.35	8036	97286	40659.9	10688.1	2289.69	4405.44	8553.24	8785.2
1-acyl-sn-glycerol-3-phosphate acyltransferase	73.67	153.07	88.68	102.56	211.99	106.33	3337.91	802.08	141.43	556.28	1620.69	682.46	485.5	1163.1	4883.21	2168.86	638.02	17310.7	7302.76	2928.98	36513.7	75	8741.18	37.99	15436.3	2993.45	1358.35	13199	931.35	388.39	2223.4	2051.26	5910.68	1450.67	18774	52492	3098.75	4061	6635	5941.17	4594.8	8032	97297.9	40676.9	9958.09	2338.67	4257.21	8349.91	8435.64
exodeoxyribonuclease III	55.36	122.73	73.24	86.94	136.97	67	3330.91	525.08	146.45	547.35	1601.98	539.04	484.5	1157.3	4868.81	2161.26	633.62	17307.3	7294.45	2917.78	36508.1	70	8742.38	40.15	14312	2967.85	1354.55	12732.5	879.73	389.61	2217.2	2054.06	5948.24	1445.67	18757	52489.8	3089.75	4026	6615	5865.17	4566.8	8030	97291.8	40676.6	9949.42	2324.45	4258.99	8232.91	8397.97
ribokinase	53.47	77.84	61.01	70.16	125.52	78.67	9810.41	687.91	61.07	763.52	1439.09	370.26	786.84	2162.96	8277.31	4088.26	1054.62	34381.8	14082.7	5114.61	71858.4	39	4165.21	24.09	14709.7	1482.35	2281.05	11767.5	901.12	337.72	1185.2	3609.23	4812.69	2405	10506	104677	2227.91	1622	5689	3022.84	2557.63	5681	32979.7	13949.4	7426.26	965.17	7493.22	3440.41	16600.1
acetyl-CoA synthetase	76.86	120.22	68.56	75.27	211.96	111.33	3323.58	787.08	48.46	528.01	1601.64	478.53	484.17	1158.63	4870.48	2168.93	634.62	17307	7288.11	2924.78	36505.8	85	8742.38	42.47	11103.9	2985.85	1354.55	12510.7	925.06	381.95	2220.2	2048.06	4791.23	1450	18767	52490.4	3095.08	4053	6634	5941.17	4594.8	8030	97290.8	40671.6	9962.76	2327.91	4263.32	8342.58	8425.31
GMP synthase (glutamine-hydrolysing)	71.87	149.47	80.35	98.52	200.79	101.33	9816.41	754.58	155.13	789.38	1451.18	522.16	795.5	2175.9	8290.11	4089.46	1065.31	34384.6	14080.5	5117.68	71861.3	40	4168.48	24.89	14295.1	1486.55	2279.65	12167.3	981.58	360.5	1184.6	3613.74	5876.68	2407.67	10510	104677	2230.25	1640	5697	3030.17	2563.19	5680	32994.4	13954.4	7052.59	996.17	7419.21	3360.41	16449
glucose-6-phosphate 1-dehydrogenase	49.47	105.67	69.35	67.22	131.69	64.33	3322.91	498.08	128.73	578.68	1591.15	435.76	474	1151.3	4870.81	2162.26	621.51	17307.3	7294.56	2912.78	36507.1	71.5	8739.38	35.59	11942.1	2966.85	1355.55	10487.5	800.45	384.5	2209.2	2042.84	5197.35	1445.67	18759	52489.8	3089.75	4020	6618	5862.17	4568.69	8027	97282.9	40678.9	9955.09	2288.67	4252.38	8218.41	8378.53
pyrimidine/purine-5'-nucleotide nucleosidase	43.14	62.84	33.68	58.83	95.52	55	3325.58	496.08	44.9	440.35	1583.42	395.59	479.17	1151.63	4854.48	2160.93	623.62	17303	7281.89	2914.78	36504.8	73	8737.38	38.59	11251	2958.85	1353.55	12061.5	815.95	273.39	2198.2	2050.06	4553.35	1442	18748	52489.4	3082.08	4015	6606	5858.17	4557.8	8023	97276.5	40653.2	9939.09	2309.67	4258.88	8185.58	8379.64
periplasmic protein TonB	33.43	87.2	35.91	117.97	59.9	36.67	3333.58	256.08	69.52	425.72	1608.23	311.27	476.17	1146.23	4859.28	2144.13	635.31	17299.3	7278.18	2911.18	36501	43.5	8735.98	35.45	11891.6	2947.05	1350.15	10730.6	912.69	332.22	2189.6	2068.24	5765.74	1440	18735	52487.8	3083.08	3987	6588	5780.17	4529.69	8027	97285.4	40662.9	9906.42	2309.25	4247.49	8111.08	8382.86
serine O-acetyltransferase	27.44	51.94	35.84	63.31	91.72	52	3320.58	471.08	24.7	466.25	1575.54	301.89	470.17	1145.83	4859.08	2149.33	615.44	17302.1	7284.69	2908.58	36500.2	49.5	8736.58	23.69	13216.1	2954.25	1352.75	9856.8	754.89	273.67	2199	2035.3	3779.35	1432	18748	52488.2	3084.08	4009	6603	5853.17	4542.02	8019	97266.5	40640.2	9917.09	2250.47	4246.38	8166.08	8362.86
glycogen phosphorylase	43.87	61.14	43.68	60.52	109.12	71.34	9803.41	668.91	47.47	717.72	1427.18	261.66	790.84	2164.56	8274.11	4086.46	1046.31	34380.6	14076.1	5111.01	71856.6	36	4164.81	18.89	11936.6	1475.55	2280.65	10352.2	863.92	263.83	1164.6	3601.41	2915.69	2399	10501	104676	2224.91	1626	5688	3021.84	2552.52	5676	32971.7	13933.1	7416.59	939.97	7494.22	3415.41	16587.4
formyltetrahydrofolate deformylase	44.97	99.67	52.68	18.66	141.69	65	3323.91	529.08	121.73	509.68	1574.26	606.26	473	1153.3	4855.81	2154.26	616.62	17307.3	7288.56	2913.78	36506.1	59.5	8737.38	28.59	10185.5	2963.85	1352.55	9734.65	775.79	272.39	2202.2	2037.06	4564.35	1437.67	18754	52489.8	3082.75	4013	6608	5866.17	4551.8	8024	97269.9	40643.6	9926.42	2287.47	4248.38	8191.41	8372.97
aerobic C4-dicarboxylate transport protein	40.47	97.17	65.85	85.72	121.19	60	3319.91	486.08	126.23	497.18	1586.48	336.26	476.5	1150.3	4868.81	2157.26	620.51	17306.8	7288.56	2911.78	36507.1	57.5	8738.38	30.09	9946.8	2961.85	1351.55	9820.04	800.95	295	2192.2	2039.84	3518.68	1437.67	18752	52489.8	3087.75	4020	6612	5857.17	4547.69	8024	97275.9	40649.6	9925.42	2267.47	4250.71	8190.41	8374.86
molybdate transport system substrate-binding protein	46.54	71.14	50.85	86.69	115.62	74	9814.08	685.58	54.3	758.05	1440.34	362.49	795.67	2166.23	8281.78	4088.13	1053.31	34380.3	14073.8	5112.68	71856	36.5	4166.48	22.89	11413.5	1473.55	2278.65	11023.2	916.91	325.5	1169.6	3604.74	3728.18	2403	10501	104676	2224.58	1627	5683	3007.17	2549.19	5673	32977	13946.8	7046.59	957.97	7418.71	3305.58	16412
DNA polymerase V	34.16	52	39.91	77.16	102	67.67	9811.41	678.91	39.59	714.09	1424.16	347.84	782.34	2159.16	8274.91	4082.66	1051	34379.9	14070.4	5111.41	71855.8	26	4165.41	12.75	10065.9	1470.75	2278.25	8253.75	838.49	249.66	1155	3599.59	1886.75	2396	10497	104676	2225.91	1623	5687	3017.84	2542.41	5675	32970.6	13931.4	7405.26	936.95	7487	3409.41	16587.9
biopolymer transport protein ExbB	16.83	37	13.91	36.77	35.5	20.67	3316.58	228.08	37.92	424.92	1562.43	265.17	472.17	1142.83	4843.08	2141.33	618.11	17299.1	7276.58	2902.58	36499.2	43.5	8735.58	27.25	10311.6	2937.25	1349.75	9283.86	745.49	245.22	2181	2043.64	3360.74	1430	18733	52487.2	3074.08	3977	6582	5780.17	4518.69	8019	97261.4	40637.9	9900.42	2258.25	4247.49	8059.08	8340.86
cell division protein ZapE	30.26	69.53	51.41	43.8	60.07	26	3320.91	241.08	127.35	496.55	1567.24	385.94	469	1147.9	4851.61	2153.46	614.31	17304.1	7284.85	2902.18	36503.3	63.5	8735.98	32.95	9205.47	2942.05	1350.15	8580.73	723.53	276.72	2186.6	2041.24	3634.41	1434.67	18740	52488.2	3076.75	3981	6596	5790.17	4524.69	8022	97267.8	40647.6	9923.42	2272.25	4250.16	8080.41	8335.86
choline/glycine/proline betaine transport protein	10.16	11	10.74	15.1	22.5	13.34	3307.91	204.41	22.59	456.59	1555.1	159.84	462.84	1140.16	4838.41	2142.66	608.11	17299.4	7279.91	2898.91	36497.8	45.5	8734.91	22.25	8058.81	2938.25	1350.75	5779.36	668.66	243.55	2180	2033.31	2086.58	1429	18736	52487.2	3079.41	3975	6594	5793.84	4522.02	8022	97257.1	40641.6	10285.1	2227.25	4318.83	8177.41	8507.86
carbon storage regulator	27.44	50.44	17.02	24.55	89.72	52.67	3316.58	486.08	27.7	467.25	1562.44	373.39	464.17	1142.83	4846.08	2147.33	614	17302.1	7282.69	2911.58	36499.2	47.5	8735.58	24.69	9616.75	2954.25	1352.75	7130.86	759.72	270.11	2185	2040.42	2462.19	1434	18746	52488.2	3080.08	4002	6597	5850.17	4543.58	8021	97265.5	40641.9	9915.42	2264.47	4241.72	8166.08	8365.75
3-dehydroquinate dehydratase II	35.1	60.7	33.41	49.08	96.9	56	3316.25	477.75	33.85	467.55	1577.18	301.6	472.5	1149.9	4852.95	2152.8	617.42	17302.5	7282.85	2909.85	36501.3	57	8736.65	29.95	11428.7	2953.05	1352.15	9445.17	793.7	285.28	2194.6	2041.79	3518.41	1437	18748	52488.8	3077.75	4003	6593	5839.5	4541.47	8016	97265.8	40641.2	9546.75	2267.25	4170.66	8041.25	8185.97
taurine dioxygenase	29.03	30.4	10.24	14.61	66.3	24.67	3310.58	242.08	25.12	425.52	1552.8	186.37	473.17	1143.63	4842.48	2154.93	610.62	17299.5	7279.78	2900.78	36500.8	71.5	8736.38	32.65	8309.86	2943.85	1350.55	9253.37	697.22	209.11	2177.2	2036.06	2063.4	1432	18741	52488.4	3072.08	3981	6596	5791.17	4517.8	8017	97257.4	40629.9	9918.42	2265.25	4256.15	8070.08	8326.97
TetR/AcrR family transcriptional regulator	8.83	11	8.91	13.77	22.5	12.67	3319.58	223.08	22.92	426.92	1550.43	335.17	467.17	1142.83	4838.08	2141.33	603.11	17299.1	7276.58	2899.58	36497.2	42.5	8734.58	22.25	8719.64	2933.25	1349.75	7612.86	671.49	197.22	2178	2031.64	2230.74	1424	18733	52487.2	3070.08	3972	6582	5781.17	4511.69	8015	97252.4	40622.9	9898.42	2240.25	4243.49	8035.08	8316.86
microcin C transport system substrate-binding protein	8.83	11	23.57	52.65	23.5	12.67	3309.58	193.08	22.92	414.92	1554.99	73.17	467.17	1144.83	4845.08	2143.33	605.33	17299.1	7276.58	2896.58	36497.2	42.5	8734.58	22.25	8638.08	2933.25	1349.75	7223.08	674.17	208	2180	2032.08	2241.08	1424	18733	52487.2	3074.08	3978	6588	5779.17	4510.91	8015	97253.4	40623.9	9902.42	2216.25	4242.83	8036.08	8317.08
FKBP-type peptidyl-prolyl cis-trans isomerase FklB	12.83	23	10.58	21.33	26.5	16.67	3314.58	219.08	26.92	420.92	1548.33	251.17	461.17	1138.83	4836.08	2141.33	606	17299.1	7276.58	2900.58	36497.2	42.5	8733.58	23.25	8332.42	2933.25	1349.75	5996.75	685.83	209.33	2172	2037.42	1651.75	1425	18733	52487.2	3070.08	3970	6582	5779.17	4512.58	8017	97256.4	40626.9	9897.42	2242.25	4239.5	8044.08	8323.75
aerotaxis receptor	10.83	15	12.91	12.77	20.5	13.67	3319.58	223.08	20.92	426.92	1548.43	341.17	466.17	1139.83	4836.08	2141.33	609.11	17299.1	7276.58	2899.58	36497.2	43.5	8734.58	22.25	8203.64	2932.25	1349.75	5998.86	667.49	196.22	2174	2031.64	1670.74	1424	18733	52487.2	3070.08	3972	6582	5780.17	4511.69	8015	97252.4	40622.9	9896.42	2240.25	4243.49	8037.08	8316.86
two-component system, OmpR family, heavy metal sensor histidine kinase CusS	8.83	11	8.58	12.33	20.5	12.67	3301.58	195.08	22.92	418.92	1543.66	68.17	476.17	1141.83	4837.08	2141.33	609	17299.1	7276.58	2896.58	36497.2	42.5	8736.58	24.25	8147.42	2932.25	1349.75	6398.75	678.16	205.33	2172	2031.42	1663.08	1424	18733	52487.2	3070.08	3978	6582	5777.17	4511.58	8015	97249.4	40619.9	9896.42	2215.25	4248.83	8034.08	8316.75
two-component system, OmpR family, copper resistance phosphate regulon response regulator CusR	8.83	11	8.58	12.33	20.5	12.67	3301.58	195.08	22.92	418.92	1543.66	69.17	476.17	1141.83	4837.08	2141.33	611	17299.1	7276.58	2896.58	36497.2	42.5	8736.58	24.25	8047.42	2932.25	1349.75	6313.75	679.16	205.33	2173	2031.42	1658.08	1424	18733	52487.2	3070.08	3978	6582	5777.17	4510.58	8015	97249.4	40620.9	9896.42	2215.25	4248.83	8035.08	8316.75
two-component system, NarL family, response regulator EvgA	8.83	11	8.58	12.33	20.5	12.67	3301.58	192.08	19.92	412.92	1543.33	63.17	461.17	1138.83	4836.08	2141.33	602	17299.1	7276.58	2896.58	36497.2	42.5	8733.58	21.25	7812.42	2932.25	1349.75	5760.75	651.83	190.33	2172	2031.42	1641.75	1424	18733	52487.2	3070.08	3969	6582	5777.17	4509.58	8015	97249.4	40619.9	9896.42	2214.25	4239.5	8031.08	8316.75
type VI secretion system protein ImpL	18.83	23	19.4	35.09	41.5	30.67	9807.08	422.58	39.42	708.42	1408.1	304.17	785.17	2157.83	8261.58	4075.33	1038.44	34376.6	14065.1	5100.08	71852.2	21.5	4163.08	13.75	8425.8	1449.75	2275.25	7506.69	787.84	228.89	1151	3597.8	2850.58	2391	10485	104675	2209.58	1584	5659	2932.17	2507.52	5666	32955.9	13919.4	7016.92	919.75	7408.83	3160.58	16363.7
two-component system, chemotaxis family, chemotaxis protein CheV	20.5	41	15.25	23	65.5	45	3316.25	464.75	26.25	429.25	1559.33	356.5	467.5	1141.5	4842.75	2146	606	17301.8	7279.25	2909.25	36497.5	43.5	8735.25	24.25	9542.75	2945.25	1350.75	6817.75	751.83	218	2177	2035.75	2177.08	1430	18741	52488.2	3071.75	3994	6580	5829.5	4525.25	8013	97256.8	40621.2	9523.75	2253.25	4164.83	8007.75	8175.75
DNA polymerase V	23.83	32	25.08	52.33	61.5	36.67	9805.08	430.58	37.42	702.42	1407.33	229.17	779.17	2156.83	8264.58	4076.33	1043	34376.6	14065.1	5100.08	71853.2	22.5	4164.08	12.75	8683.92	1450.75	2275.25	7274.25	776.83	226.33	1147	3596.92	1855.25	2391	10487	104675	2212.58	1587	5666	2936.17	2510.08	5667	32958.9	13921.4	7015.92	917.75	7405.5	3173.58	16367.2
porin	7.5	13	35.25	88	20.5	12	3318.25	191.75	18.25	410.25	1561	82.5	460.5	1138.5	4854.75	2145	604	17298.8	7274.25	2895.25	36496.5	41.5	8733.25	21.25	8307.75	2929.25	1348.75	5927.75	650.5	202	2173	2030.75	2760.75	1425	18732	52487.2	3073.75	3975	6584	5761.5	4499.25	8009	97252.8	40622.2	9519.75	2210.25	4160.5	7904.75	8135.75
DNA-binding protein H-NS	18.33	29	15.83	34.33	48	34.67	6697.83	556.83	39.17	990.17	1260.63	233.67	1140.67	3197.33	11966.8	6049.33	1511	51494.8	20469.8	7437.83	107433	13	2225.83	14.5	10716.2	845.5	3280.5	10298.5	1042.63	313.33	762	5220.17	2841.8	3402	7626	156900	1513.83	448	3218	1073.67	1772.83	5378	910.17	659.17	6599.17	301.5	4684.3	759.83	11141.5
lysine/arginine/ornithine transport system substrate-binding protein	14.33	18	13.83	25.33	42	30.67	6690.83	536.83	29.17	980.17	1249.33	133.67	1125.67	3194.33	11964.8	6049.33	1502	51494.8	20469.8	7434.83	107433	13	2222.83	9.5	10183.2	843.5	3280.5	9385.5	978.33	278.33	761	5214.17	2312.5	3399	7626	156900	1511.83	438	3218	1072.67	1767.83	5376	904.17	652.17	6598.17	279.5	4672	744.83	11129.5
UTP--glucose-1-phosphate uridylyltransferase	63.41	125.11	74.37	61.27	180.41	121	6615.99	1157.66	135.93	794.43	1338.09	669.15	795.17	2171.63	8292.39	4103.09	1063.01	34389.4	13925.8	5133.36	71863.8	50.5	4159.96	23.78	17909.3	1510.6	2285.3	13673.4	986.67	350.11	1190.2	3599.26	4539.54	2399.67	10523.5	104672	2017.33	1674	4631.5	2897.34	2591.27	5679.5	32971.9	13947.8	7444.01	993.64	5320.6	3603.99	11921.3
membrane protein	68.8	127.67	93.92	135.87	152.69	81	6631.99	691.66	153.65	828.6	1357.64	505.93	811.67	2178.63	8307.39	4109.09	1070.34	34384.9	13921.6	5119.36	71872.8	68.5	4160.96	36.84	14797.5	1496.6	2284.3	15715.6	980.12	421.5	1194.2	3604.92	5994.93	2402.67	10517.5	104673	2016.33	1646	4637.5	2773.34	2575.6	5680.5	32978.8	13984.8	7467.01	1008.62	5332.71	3461.99	11873.6
chromosome partitioning protein, ParB family	60.08	124.11	83.35	90.02	158.41	99.66	6619.66	912.33	143.26	790.26	1340.03	582.48	800.5	2174.3	8295.06	4102.76	1066.78	34386.6	13914.4	5122.03	71864.1	57	4157.63	29.28	17107.2	1492.6	2280.3	15456.7	1000.86	355.51	1197.2	3599.13	6555.04	2396.67	10510.5	104671	2009	1647	4617.5	2814.67	2559.71	5672.5	32962.2	13946.5	7065.01	989.64	5249.1	3380.16	11706.7
ribonucleoside-diphosphate reductase alpha chain	58.91	125.11	79.87	73.77	131.91	81	6612.99	672.66	152.43	786.43	1325.92	479.15	797.67	2168.63	8284.39	4093.09	1061.01	34384.4	13915.8	5115.36	71863.8	48	4158.96	29.78	15866.9	1484.6	2281.3	12625.9	966	361.11	1183.2	3601.26	4850.37	2391.67	10504.5	104670	2007.33	1624	4614.5	2762.34	2551.27	5679.5	32963.9	13952.8	7429.01	980.64	5325.43	3424.49	11869.3
3-oxoacyl-acyl-carrier-protein] synthase II	49.57	105.37	84.85	106.92	119.09	70.33	9730.91	542.08	147.33	538.98	1485.61	542.36	451	1134.2	4589.01	2118.56	597.21	17265.5	7507.16	2776.88	36284.4	47.5	6099.28	27.29	13193.1	2081.65	1273.45	10836.7	692.31	325.5	1576.8	1980.94	5311.01	1385.67	13364.5	52444.4	2704.75	2766	7051.5	4606.17	3277.19	5961.5	65009.9	27222.4	7471.09	1588.67	7975.04	5699.91	16903
ABC-2 type transport system permease protein	254.42	407.9	191.78	175.6	721.2	427.66	3357.07	2900.57	120.73	920.23	1401.33	1523.88	499.68	1172.32	4679.57	2211.82	704.27	17292.6	7226.17	2887.57	36311.7	179	6098.57	89.65	26225.5	2297.75	1300.75	31440.1	1576.03	1010.35	1703	2020.97	11709.8	1451	13496.5	52441.8	2362.57	3062	5082.5	4800.18	3624.34	6019.5	65112	27396.9	8836.95	1927.75	3917.84	7213.57	8361.54
large subunit ribosomal protein L31	57.8	116.67	78.43	63.05	145.19	96	6619.99	920.66	139.15	792.6	1330.48	656.93	794.17	2169.63	8287.39	4098.09	1059.01	34386.9	13913.6	5124.36	71863.8	50	4158.96	24.84	12681.5	1493.6	2280.3	12237.3	944.78	339.83	1181.2	3597.26	3898.1	2394.67	10510.5	104671	2012.33	1647	4622.5	2829.34	2568.27	5678.5	32964.8	13948.8	7435.01	988.42	5320.88	3510.49	11890.3
cysteine synthase A	71.95	123.18	67.03	115.33	204.54	116.33	6626.33	955.33	54.13	757.53	1348.85	509.01	791.17	2170.43	8299.13	4100.03	1065.74	34382.6	13911	5127.23	71863.4	51	4156.43	26.68	13802.2	1503.2	2280.1	14554.5	1023.91	367.95	1191.4	3604.45	5032.04	2398	10517.5	104671	2013.33	1649	4626.5	2823.67	2568.27	5674.5	32971.9	13949.8	7061.01	1003.44	5240.1	3414.83	11724.3
flagellin	43.88	116.21	55.87	43.98	149.61	94	6614.66	916.33	134.06	784.16	1323.6	652.28	791.5	2169.5	8283.66	4087.16	1051.72	34385.7	13909.2	5121.83	71859.5	28.5	4155.83	17.38	15781.6	1486	2278.5	12287.1	963.11	325.67	1186	3590.61	5765.37	2389.67	10504.5	104669	2006	1637	4604.5	2808.67	2553.05	5671.5	32953.2	13933.8	7036.67	964.44	5235.93	3362.66	11702.7
ribonucleoside-diphosphate reductase beta chain	57.63	234.23	169.04	43.95	123.69	71.32	6608.31	663.66	512.65	901.45	1328.36	878.23	791.49	2178.91	8294.51	4096.61	1052.7	34401	13928.8	5112.76	71878.3	47	4157.56	25.08	12756.5	1477.8	2277.9	10895.8	900.3	324.72	1171.6	3594.44	3717.36	2392.35	10500.5	104670	2008.01	1622	4610.5	2761.34	2541.16	5684.5	32958.2	13946.5	7422.01	965.64	5321.42	3412.81	11867.2
elongation factor P	49.2	111.47	69.93	70.85	120.79	74	6617.99	680.66	145.55	782.8	1321.68	551.33	791.17	2167.23	8282.19	4088.29	1057.81	34383.7	13910	5115.76	71861	38	4157.56	23.64	12690	1479.8	2278.9	11109.6	934.08	345.83	1175.6	3599.66	4227.6	2388.67	10500.5	104669	2007.33	1621	4612.5	2762.34	2548.27	5678.5	32963.8	13949.8	7423.01	977.42	5316.88	3418.49	11867.3
exopolyphosphatase / guanosine-5'-triphosphate,3'-diphosphate pyrophosphatase	42.96	59.6	41.82	80.14	96.7	45.34	6615.66	438.66	47.64	741.74	1315.94	265.64	792.84	2167.36	8279.26	4088.56	1054.32	34376.8	13906.5	5104.96	71859.2	46	4155.36	24.6	13449.4	1470.4	2279.7	11870.3	860.26	322.94	1180.8	3594.08	4398.16	2385	10498.5	104669	2002.66	1599	4614.5	2702.34	2531.38	5673.5	32957.3	13949.8	7426.34	962.4	5318.66	3327.16	11826.7
transaldolase	47.97	67.34	39.43	42.22	114.02	69.67	6606.66	661.66	49.32	789.77	1310.81	345.76	792.34	2163.96	8275.06	4091.76	1053.01	34380.1	13910	5113.36	71858.4	49	4156.96	27.34	12984.4	1481.6	2279.3	11113.1	901.78	371.33	1178.2	3593.26	3930.27	2391	10504.5	104669	2005.66	1615	4613.5	2762.34	2549.27	5676.5	32958.4	13957.2	7435.01	967.22	5320.55	3416.16	11853.3
large subunit ribosomal protein L36	52.87	80.14	45.43	61.52	134.12	76.67	6610.66	683.66	45.22	786.47	1315.34	365.16	790.84	2164.56	8279.86	4091.96	1055.81	34379.4	13906.4	5113.76	71855.6	51	4156.56	25.64	12224.2	1481.8	2278.9	10761.9	912.91	373.83	1179.6	3595.66	4172.1	2391	10504.5	104669	2008.66	1621	4620.5	2767.34	2550.27	5676.5	32962.4	13958.2	7435.01	973.42	5318.88	3433.16	11859.3
ATP-dependent DNA helicase DinG	48.98	82.58	34.37	42.74	141.34	96.34	6608.66	909.66	42	717.3	1316.95	452.88	790.84	2162.56	8277.86	4089.96	1055.81	34381.9	13905.5	5122.76	71857.6	37.5	4157.56	19.58	11761	1491.8	2278.9	11374	957.47	284.11	1168.6	3594.66	3154.54	2389	10505.5	104670	2007.66	1640	4613.5	2823.34	2556.27	5674.5	32955.6	13926.8	7412.34	967.64	5317.6	3487.66	11888.6
phosphate starvation-inducible protein PhoH and related proteins	42.87	68.14	48.26	80.96	111.12	69.67	6614.66	663.66	45.22	748.47	1316.12	355.66	790.84	2163.56	8280.86	4087.96	1054.92	34379.4	13905.4	5112.76	71856.6	38	4157.56	21.64	12666.9	1477.8	2278.9	10719	900.75	332.72	1173.6	3593.88	3730.27	2386	10500.5	104669	2007.66	1621	4615.5	2761.34	2545.38	5674.5	32959.4	13945.2	7422.01	957.42	5316.55	3407.16	11855.4
shikimate kinase	47.87	76.14	40.93	60.52	133.12	75.67	6610.66	681.66	44.22	748.47	1308.01	360.66	790.84	2164.56	8277.86	4086.96	1054.81	34379.4	13905.4	5113.76	71856.6	39	4157.56	21.64	12458.7	1480.8	2279.9	10734.9	901.08	328.83	1171.6	3593.66	3717.27	2386	10502.5	104669	2005.66	1623	4617.5	2766.34	2552.27	5675.5	32959.4	13945.2	7424.01	962.42	5316.55	3417.16	11857.3
acetyl-CoA acyltransferase	53.48	65.08	36.53	44.12	114.84	71.67	6606.66	662.66	50.5	757.3	1305.34	338.88	797.34	2163.56	8272.86	4097.96	1056.03	34379.9	13902.5	5112.76	71856.6	64	4156.56	33.58	10430.2	1477.8	2277.9	11875.8	915.81	338.89	1168.6	3597.1	3901.71	2392	10499.5	104669	2002.66	1619	4617.5	2766.34	2559.49	5675.5	32961.6	13952.2	7444.01	985.44	5329.77	3414.16	11848.5
ABC-2 type transport system ATP-binding protein	260.76	426.4	196.46	174.06	743.2	436.31	3357.41	2921.91	115.39	914.89	1401.46	1541.04	497.34	1169.66	4679.91	2211.16	702.05	17291.9	7234.51	2885.91	36312.3	180	6097.91	89.65	33183.5	2293.75	1303.75	31205.4	1572.03	1002.91	1704	2022.19	11289.8	1451	13501.5	52441.8	2355.91	3055	5066.5	4772.84	3605.46	6008.5	65104.7	27386.6	8076.62	1929.95	3758.85	6960.91	8013.33
inner membrane protein	40.71	100.21	56.87	41.87	120.61	89	6600.99	875.66	132.73	739.83	1313.16	442.45	785.17	2163.83	8277.99	4086.49	1049.61	34386	13910.5	5120.16	71860.2	26.5	4154.16	15.38	11787	1487	2278.5	9341.5	935.44	273.11	1163	3590.06	2888.71	2385.67	10501.5	104669	2007.33	1635	4607.5	2816.34	2551.27	5675.5	32951.9	13923.8	7406.01	942.44	5311.27	3467.99	11882.3
triosephosphate isomerase (TIM)	48.87	109.47	66.6	60.52	142.79	75.33	6610.66	686.33	136.88	850.13	1319.35	469.66	790.5	2167.9	8285.86	4089.96	1056.81	34383.4	13910.7	5112.43	71860.3	42	4157.23	23.64	14186.1	1477.8	2278.9	11081.6	907.75	410.5	1187.6	3594.99	4885.6	2392.67	10506.5	104669	2006	1617	4610.5	2750.67	2540.94	5673.5	32959.1	13961.2	7057.34	964.62	5237.88	3304.16	11677.3
PTS system, fructose-specific IIC component	43.37	68.14	35.93	30.52	132.12	91	6600.66	890.66	32.22	746.97	1310.51	350.16	785.84	2161.56	8275.86	4086.96	1049.81	34381.9	13907.4	5119.76	71856.6	31.5	4155.56	14.14	11039.9	1489.8	2278.9	9402.42	897.91	301.33	1170.6	3588.66	3042.77	2387	10508.5	104670	2008.66	1635	4614.5	2824.34	2556.27	5673.5	32953.4	13929.5	7414.68	938.22	5310.05	3483.66	11875
dethiobiotin synthetase	35.6	87.27	62.1	59.71	83.89	61	6609.99	641.66	132.45	737.5	1305.77	429.73	788.67	2162.83	8275.99	4086.49	1048.5	34383	13905.4	5111.16	71858.2	35	4154.16	18.94	11258.5	1470	2277.5	9354.78	871.71	270.44	1164	3591.84	3214.6	2382.67	10492.5	104668	2002.33	1616	4605.5	2752.34	2536.16	5673.5	32950.8	13930.8	7411.01	945.22	5314.88	3381.49	11845.2
2-isopropylmalate synthase	42.64	56.34	42.93	49.83	107.52	67.33	6610.33	658.33	42.15	752.1	1308.75	344.59	797.17	2167.63	8278.73	4091.43	1055.12	34379.7	13900.6	5110.03	71856.8	45.5	4156.63	25.34	10594.4	1473.6	2277.3	12662.2	877.11	316.89	1178.2	3591.81	4296.43	2389	10499.5	104669	1999.33	1617	4605.5	2747.67	2540.05	5667.5	32948.8	13936.8	7052.01	951.22	5244.71	3265.33	11659.1
succinyl-diaminopimelate desuccinylase	44.37	99.47	66.43	59.46	114.29	69.66	6610.66	665.33	137.38	776.13	1315.96	454.66	791	2167.9	8280.86	4087.96	1052.92	34383.4	13907.7	5111.43	71860.3	36.5	4157.23	21.64	12380.9	1472.8	2277.9	11010.7	908.75	320.39	1175.6	3593.21	3719.1	2386.67	10499.5	104669	2000	1614	4602.5	2745.67	2535.05	5670.5	32953.1	13935.5	7042.01	955.62	5238.38	3271.66	11670.1
iron(III) transport system ATP-binding protein	41.1	60.2	37.07	52.96	129.4	51	9722.25	351.75	48.35	425.55	1448.06	432.6	446	1132.4	4564.95	2102.3	590.14	17258	7491.85	2766.35	36272.8	33	6093.15	20.95	11679.6	2063.05	1269.65	8932.89	643.2	199.56	1553.6	1968.73	4183.07	1367	13352.5	52441.8	2686.75	2731	7031.5	4537.5	3236.19	5951.5	64989.8	27172.8	7052.75	1575.25	7892.32	5462.75	16684.7
phospholipase/carboxylesterase	38.83	62	34.33	58.33	126.5	69	6608.33	682.33	43.17	744.67	1307.66	349.17	789.17	2163.83	8275.33	4081.83	1052.5	34378.8	13900.3	5111.83	71856.2	28	4154.83	18	11987.2	1474	2275.5	10672.5	894.49	320.83	1171	3591.17	4034.33	2383	10498.5	104668	2000.33	1612	4603.5	2749.67	2534.83	5669.5	32953.7	13932.5	7031.34	950	5235.33	3276.83	11672.2
cysteine desulfuration protein SufE	29.99	76.33	57.16	56.99	73.17	38.67	6613.99	424.66	134.17	769.67	1297.33	425.01	781.17	2161.83	8272.99	4078.49	1046.5	34380.5	13902.3	5103.16	71857.2	26	4153.16	17	9838.67	1459	2274.5	7909.17	815.66	305.16	1162	3589.84	3660.83	2378.67	10488.5	104667	1999.33	1587	4601.5	2695.34	2516.16	5674.5	32952.7	13938.5	7403.34	940	5308.33	3302.49	11817.5
KUP system potassium uptake protein	28.16	69.33	68.49	96.04	47.67	30	6610.66	384.33	132	722.5	1305.55	240.84	787	2163.5	8280.66	4087.16	1044.72	34379.7	13904	5098.83	71856.5	41	4152.83	21.5	13510.4	1452	2276.5	10910.9	820	264.11	1166	3590.61	3743.66	2379.67	10484.5	104667	1995	1589	4595.5	2671.67	2505.05	5665.5	32945	13930.8	7034.67	929	5237.66	3155.16	11625.7
bacterioferritin	14.43	20.2	24.49	35.41	25.9	13.67	120.83	197.83	29.27	421.47	1441.84	255.77	474.17	1143.23	4847.03	2146.63	618.92	17299	7109.43	2899.93	36498	51.5	8725.73	31.2	10697.1	2939.3	1349.4	9057.92	724.86	244.11	2184.6	2027.71	3858.99	1414	18733.5	52480.1	2852.83	3970	5509.5	5519.67	4504.55	8014.5	97237.2	40624.7	9902.17	2250.5	2073.49	8021.83	3585.22
glucose-1-phosphate thymidylyltransferase	43.26	94.03	72.16	61.3	105.57	65	6610.66	664.33	140.1	777.3	1312.74	445.44	791.5	2166.9	8279.86	4087.96	1050.81	34383.9	13903.6	5111.43	71860.3	37.5	4155.23	22.7	10492.2	1470.8	2275.9	10340	881.03	323.22	1170.6	3592.99	3702.66	2386.67	10497.5	104669	2000	1614	4602.5	2745.67	2535.94	5671.5	32953	13937.8	7038.67	955	5238.16	3272.66	11665.6
glycogen debranching enzyme	35.23	45.3	33.49	66.01	93.1	41.67	6614.33	430.33	36.57	814.37	1312.25	249.07	797.17	2166.43	8284.13	4087.03	1051.52	34376.1	13905.7	5102.23	71858.4	39.5	4158.43	21.3	9720.11	1470.2	2277.1	10785.5	828.97	383.11	1177.4	3589.01	5277	2388	10502.5	104669	1999.33	1596	4607.5	2687.67	2525.05	5666.5	32953.7	13957.2	7052.67	934	5236.5	3195.33	11627.7
polyphenol oxidase	39.54	64.14	39.1	57.69	104.62	67	6610.33	661.33	43.05	707.8	1307.18	342.99	788.67	2162.23	8274.53	4085.63	1049.81	34379	13900	5111.43	71855	34.5	4156.23	20.64	11120.7	1470.8	2275.9	10656.4	894.75	273.5	1165.6	3591.99	3221.77	2383	10495.5	104669	1997.33	1610	4598.5	2742.67	2523.94	5667.5	32947.8	13921.5	7028.34	950.22	5237.05	3258.33	11668.3
FAD:protein FMN transferase	33.53	40.4	14.16	28.67	82.8	39.67	6604.33	428.33	30.87	698.77	1290.37	232.37	787.67	2159.63	8267.73	4084.43	1045.01	34375.7	13904.5	5101.03	71856.8	42	4153.63	19.9	13341.9	1460.6	2278.3	10190.5	798.73	241.22	1154.2	3588.59	2681.33	2381	10494.5	104668	1991.33	1584	4595.5	2684.67	2509.94	5663.5	32941.7	13923.2	7027.67	942	5237.33	3161.83	11630.6
cell division protein FtsI (penicillin-binding protein 3)	34.26	81.03	60.16	57.3	74.57	39	6608.66	415.33	136.1	766.8	1302.24	340.44	788.5	2164.9	8274.86	4082.96	1046.81	34380.4	13901.6	5101.43	71858.3	35	4154.23	21.2	10632.2	1456.8	2274.9	9851.48	834.53	305.72	1167.6	3590.99	4268.16	2381.67	10489.5	104668	1994	1587	4594.5	2679.67	2512.94	5668.5	32948	13935.8	7032.67	938	5235.66	3173.16	11632.6
uncharacterized zinc-type alcohol dehydrogenase-like protein	40.43	64.7	25.83	35.53	117.9	66.67	6600.33	669.33	35.77	735.97	1299.96	252.27	783.17	2160.23	8271.53	4085.63	1047.7	34378.5	13898.9	5111.43	71855	37.5	4154.23	18.7	9732.67	1472.8	2275.9	9317.7	864.36	302.33	1164.6	3592.77	3481.33	2386	10498.5	104669	1998.33	1609	4602.5	2745.67	2532.83	5668.5	32948.7	13933.2	7035.67	947	5231.83	3275.33	11666.5
5-hydroxyisourate hydrolase	29.93	41.2	46.99	83.91	94.4	58.67	6616.33	653.33	34.27	705.47	1307.18	331.27	788.67	2162.23	8279.53	4083.63	1046.92	34379	13896.9	5109.43	71854	24.5	4154.23	15.2	9938.61	1465.8	2274.9	9455.92	842.2	258.61	1160.6	3585.21	3385.33	2379	10495.5	104669	2000.33	1614	4603.5	2744.67	2522.05	5665.5	32948.7	13916.2	7022.67	931	5232.83	3245.33	11651.7
holin-like protein	30.33	48	25.33	27.33	104.5	80	6599.33	872.33	29.17	707.17	1300.16	323.67	788.17	2159.83	8270.33	4084.83	1044.5	34381.3	13901.3	5116.83	71854.2	25.5	4154.83	13.5	10880.2	1477	2277.5	9078.5	872.99	249.33	1159	3586.17	1880.83	2383	10500.5	104669	2000.33	1629	4597.5	2800.67	2537.83	5665.5	32941.7	13910.5	7024.34	926	5233.83	3321.33	11687.2
uncharacterized protein	15.16	17	14.66	24.66	33.5	25.34	6601.66	387.66	30.84	696.84	1280.49	198.84	784.84	2156.16	8260.66	4075.16	1039.5	34375.7	13895.7	5099.16	71851.8	22.5	4153.16	13.5	8471.84	1452	2274.5	7706	772.99	230.66	1149	3582.84	1849.83	2373	10483.5	104667	1992.66	1581	4591.5	2685.34	2505.16	5667.5	32937.3	13915.8	7390.34	910	5309.83	3261.66	11798.5
4-hydroxythreonine-4-phosphate dehydrogenase	20.16	64.33	57.16	77.6	45.67	29	6611.66	395.33	135	726.5	1306.77	324.84	793	2167.5	8274.66	4078.16	1044.61	34379.7	13898	5099.83	71856.5	22	4153.83	16.5	10503.2	1450	2273.5	9104.28	842.66	261.22	1159	3588.39	3618.99	2375.67	10482.5	104667	1993	1587	4587.5	2671.67	2497.94	5665.5	32942	13920.8	7015.67	920	5234.99	3145.16	11625.6
sulfite reductase (NADPH) flavoprotein alpha-component	27.44	48.44	43.27	92.55	80.72	59	6610.33	632.33	36.95	736.5	1311.6	239.89	786.17	2159.83	8282.33	4083.83	1051.5	34378.3	13896.4	5108.83	71853.2	25.5	4154.83	16.94	9155	1467	2274.5	8468.11	870.71	317.11	1162	3591.17	3835.1	2385	10492.5	104668	2004.33	1612	4600.5	2735.67	2520.83	5666.5	32949.8	13935.5	7030.34	927.22	5233.38	3251.33	11664.2
DNA repair protein RadC	33.75	112.1	85.5	58.8	81.56	57.01	3411.89	618.73	226.21	767.26	1197.37	542.58	792.68	2169.82	8283.39	4084.64	1065.11	34387.4	13748.7	5115.23	71865.2	29	4145.23	15.69	12711.3	1490.25	2279.75	10377.3	901.7	297.65	1172	3578.99	3065.68	2363.34	10495	104661	1803.07	1631	3565	2553.52	2558.34	5695	32946.5	13944.9	8919.44	948.67	3451.21	3884.89	7843.53
membrane fusion protein, multidrug efflux system	13.83	17	27.99	64.21	34.5	25.67	6603.33	379.33	33.17	690.17	1296.38	117.67	786.17	2159.83	8270.33	4076.83	1042.72	34375.3	13893.3	5096.83	71851.2	21.5	4152.83	13.5	8780.61	1451	2273.5	8996.72	794	240.11	1153	3585.61	2864.83	2376	10482.5	104667	1993.33	1581	4587.5	2669.67	2495.05	5661.5	32935.7	13914.2	7013.67	899	5230.83	3129.33	11619.7
4-alpha-glucanotransferase	17.93	24.7	24.16	27.97	35.9	26.67	6597.33	377.33	35.77	693.47	1286.24	115.27	788.17	2158.23	8263.53	4075.63	1036.81	34376	13894.9	5097.43	71853	23	4153.23	15.2	8771.89	1450.8	2274.9	8536.81	785.2	231.72	1152.6	3582.99	2598.5	2374	10484.5	104668	1988.33	1578	4582.5	2668.67	2499.94	5662.5	32931.7	13910.2	7012.67	898	5232	3129.83	11615.6
zinc transporter	13.83	18	13.66	24.77	35.5	24.67	6596.33	376.33	28.17	688.17	1279.27	104.67	779.17	2154.83	8261.33	4074.83	1034.61	34375.3	13893.3	5096.83	71851.2	21.5	4151.83	12.5	9164.39	1447	2273.5	8169.61	763.33	220.22	1152	3582.39	2503.83	2373	10482.5	104667	1987.33	1572	4581.5	2668.67	2494.94	5661.5	32931.7	13908.2	7010.67	898	5227.83	3125.33	11613.6
multidrug efflux pump	13.83	17	20.99	44.21	33.5	25.67	6599.33	379.33	31.17	690.17	1289.38	111.67	785.17	2156.83	8265.33	4075.83	1041.72	34375.3	13893.3	5096.83	71851.2	21.5	4152.83	13.5	8673.61	1449	2273.5	8391.72	785	235.11	1149	3585.61	2354.83	2376	10482.5	104667	1991.33	1578	4584.5	2668.67	2495.05	5661.5	32933.7	13912.2	7010.67	898	5230.83	3127.33	11618.7
multidrug efflux pump	13.83	17	20.66	43.77	33.5	25.67	6599.33	379.33	31.17	690.17	1289.27	111.67	785.17	2156.83	8265.33	4075.83	1041.61	34375.3	13893.3	5096.83	71851.2	21.5	4152.83	13.5	8673.39	1449	2273.5	8391.61	783.33	234.22	1149	3585.39	2354.83	2376	10482.5	104667	1991.33	1578	4584.5	2668.67	2494.94	5661.5	32933.7	13912.2	7010.67	898	5230.83	3127.33	11618.6
type VI secretion system protein ImpG	13.83	17	13.66	24.77	34.5	24.67	6607.33	397.33	30.17	698.17	1283.27	288.67	785.17	2156.83	8261.33	4074.83	1037.61	34375.3	13893.3	5098.83	71851.2	21.5	4152.83	13.5	8456.39	1449	2273.5	7365.61	781.33	225.22	1150	3582.39	2844.83	2373	10482.5	104667	1987.33	1575	4581.5	2670.67	2493.94	5661.5	32933.7	13910.2	7010.67	915	5230.83	3127.33	11615.6
type VI secretion system protein ImpH	13.83	17	13.66	23.77	34.5	24.67	6607.33	397.33	29.17	698.17	1280.27	287.67	784.17	2155.83	8261.33	4074.83	1037.61	34375.3	13893.3	5098.83	71851.2	21.5	4152.83	13.5	8437.39	1449	2273.5	7364.61	772.33	225.22	1150	3582.39	2844.83	2373	10482.5	104667	1987.33	1575	4581.5	2670.67	2493.94	5661.5	32933.7	13910.2	7010.67	915	5230.83	3127.33	11615.6
aldehyde dehydrogenase (NAD+)	122.54	164.96	74.07	74.16	348.28	213.99	6547.5	1828.5	60.22	496.62	1405	1175.98	493	1152.4	4608.7	2175.8	625.97	17275.7	7340.54	2831.1	36290.8	136	6097.9	60.46	14140.9	2164.3	1278.9	22655.4	1037.93	335.35	1604.6	1982.64	6563.75	1405	13407	52443.1	2501.5	2908	6026	4682	3392.27	5961	65013.9	27216.5	7177.51	1763.38	5768.87	6070.5	12151.3
8-oxo-dGTP diphosphatase	92.88	181.21	91.54	91.54	256.11	130.66	6526.16	834.83	149.06	577.16	1377.99	618.28	452	1137	4600.16	2132.66	610.11	17268.2	7345.72	2791.83	36289	74	6088.83	37.38	13167.7	2117.5	1276.5	12174.5	846.6	404.78	1579	1975.39	4904.87	1381.67	13386	52438.8	2493.5	2797	6004	4432.67	3315.94	5967	65009.7	27235.5	7498.51	1646.14	5803.43	5843.16	12223
acyl-ACP dehydrogenase	67.94	74.76	42.75	69.2	94.88	35.33	39	88	52.12	160.32	1510.41	298.88	176	125	1163	216	170.33	181	542.44	570	933	143	10665	73.76	9970.98	3562	347	16522.3	689.54	256.79	2589	412.66	5868.4	415	21611	252	3327	5136	6896	7124	5258.33	8298	129283	53913.3	10012.7	2974.88	2601.52	10345	3905
D-alanine-D-alanine ligase	42.2	98.47	67.68	52.85	112.79	65	3411.24	639.41	129.3	807.55	1196.18	445.83	792.17	2167.23	8283.94	4088.79	1055.31	34382.4	13741.3	5111.51	71860	41	4148.31	22.39	13313.8	1481.05	2278.15	11256.8	901.08	374.83	1187.6	3579.91	5244.35	2372.67	10500	104661	1787.08	1614	3538	2499.84	2543.02	5673	32937.5	13949.6	7428.76	952.67	3138.88	3386.24	7112.53
magnesium transporter	38.45	62.18	43.45	72.89	114.54	63.33	3411.58	631.08	37.88	811.28	1201.24	255.51	799.17	2165.43	8288.88	4091.53	1065.13	34378.4	13742.2	5110.98	71861.4	41	4149.18	25.43	15565.7	1482.45	2279.35	12555.1	912.24	423.06	1194.4	3582.48	6137.79	2377	10508	104663	1783.08	1611	3533	2483.17	2532.91	5666	32935.6	13957.6	7057.76	942.69	3063.1	3259.58	6920.42
xanthine dehydrogenase accessory factor	39.74	48.04	27.93	45.53	101.92	39.67	6513.83	284.83	39.25	411.4	1329.72	223.19	449.17	1128.53	4569.43	2111.73	580.82	17256.9	7327.74	2764.63	36275.1	51	6084.03	26.04	11748.9	2070.9	1270.7	9930.43	626.82	196.39	1554.8	1954.41	4897.1	1355	13354	52435.3	2470.83	2726	5966	4287.67	3238.05	5951	64973.3	27176.2	7444.17	1567.72	5796.88	5556.83	12118.7
lactoylglutathione lyase	39.44	67.44	43.68	69.43	141.72	102.67	3423.58	1120.08	30.7	714.25	1205.32	614.89	791.17	2163.83	8287.08	4095.33	1058.22	34383.1	13731.7	5129.58	71854.2	36.5	4145.58	18.69	13514.2	1494.25	2276.75	13624.6	965.72	293.89	1182	3580.86	4239.85	2374	10506	104662	1789.08	1654	3536	2609.17	2552.8	5665	32936.5	13915.9	7039.42	972.47	3060.38	3409.08	6979.97
cyclopropane-fatty-acyl-phospholipid synthase	26.63	33.1	22.99	35.31	39.7	24.67	6511.83	236.83	43.47	409.07	1330.94	189.97	444.17	1124.53	4562.43	2110.73	582.82	17256.9	7324.63	2763.63	36275.1	48	6083.03	26.6	10502.9	2061.9	1270.7	10139.3	609.76	203.61	1557.8	1963.41	4922.49	1359	13346	52435.3	2465.83	2714	5951	4269.67	3238.05	5950	64967.2	27182.2	7447.17	1556.7	5793.99	5526.83	12112.7
flagellar biosynthesis protein FlhA	31.1	85.77	53.01	50.09	100.39	58.67	3410.24	634.41	124.7	763.25	1184.99	429.23	789.17	2165.83	8279.74	4082.99	1049.22	34381.7	13734.7	5110.91	71857.2	27.5	4144.91	16.69	11193.2	1474.25	2275.75	9640.25	891.72	314.22	1168	3574.53	3336.85	2364.67	10494	104661	1783.08	1610	3532	2495.84	2526.13	5671	32931.5	13929.3	7406.09	940.47	3134.38	3365.74	7101.97
6,7-dimethyl-8-ribityllumazine synthase	41.87	94.47	62.68	51.96	107.79	63.33	3416.91	647.08	127.63	770.88	1190.29	526.16	790.5	2165.9	8281.61	4091.46	1053.42	34382.1	13735	5111.18	71859.3	46	4144.98	24.39	12392.5	1472.05	2275.15	11776.5	898.75	321.39	1173.6	3579.46	4439.68	2370.67	10496	104661	1778.75	1605	3527	2486.17	2523.8	5666	32932.9	13931.9	7042.09	963.47	3063.21	3241.91	6922.64
osmoprotectant transport system ATP-binding protein	42.54	60.14	38.85	40.69	132.62	84.33	3405.58	869.08	25.8	777.55	1191.35	339.99	791.67	2164.23	8282.28	4096.13	1051.31	34380.8	13735.3	5117.18	71855	49.5	4146.98	23.39	12784.3	1485.05	2278.15	10647.7	902.75	355.5	1180.6	3576.24	4149.19	2376	10508	104662	1784.08	1629	3537	2550.17	2542.69	5665	32932.5	13936.6	7056.76	950.67	3062.72	3335.08	6944.2
replicative DNA helicase	41.8	128	88.85	52.05	110.86	63.66	3412.24	638.08	221.56	797.01	1196.65	545.43	791.83	2169.97	8286.14	4089.59	1052.51	34386.6	13742.2	5110.78	71865.4	37	4145.38	21.59	12627.9	1473.85	2276.55	11018.7	895.78	319.5	1172.2	3578.84	3716.51	2370.34	10499	104662	1779.42	1607	3525	2484.17	2521.69	5668	32931.2	13928.6	7035.09	947.67	3060.54	3239.24	6925.53
XTP/dITP diphosphohydrolase	52.97	112.17	72.35	54.72	136.19	73.33	3411.91	660.08	132.23	808.18	1195.15	457.76	793.5	2168.3	8284.81	4093.26	1055.51	34382.8	13735.6	5111.78	71862.1	50.5	4146.38	27.09	10976.9	1477.85	2275.55	11356.5	913.45	374	1181.2	3580.84	4360.85	2374.67	10502	104662	1781.75	1611	3535	2493.17	2536.69	5669	32938.9	13946.9	7054.09	967.87	3064.38	3269.41	6929.53
3-oxoacyl-acyl-carrier-protein] synthase I	23.66	72.33	51.16	59.1	42.67	27	6512.16	240.83	136.5	432.5	1325.44	291.34	438	1122	4567.16	2102.66	579.11	17260.2	7321.5	2763.83	36274	30	6083.83	20.5	8135.72	2055.5	1266.5	7741.28	625.33	210.22	1542	1962.39	2979.16	1351.67	13339	52433.8	2467.5	2716	5948	4266.67	3226.94	5953	64972.5	27180.8	7427.17	1548.5	5786.66	5531.16	12120.6
osmoprotectant transport system substrate-binding protein	43.04	52.14	39.35	37.69	124.62	79	3404.58	869.08	25.8	777.55	1190.35	333.99	791.67	2164.23	8279.28	4100.13	1050.31	34380.8	13732.3	5117.18	71854	58.5	4146.98	26.39	11052	1482.05	2277.15	10632.2	885.92	355.5	1177.6	3577.24	3704.69	2378	10507	104662	1784.08	1629	3539	2551.17	2543.69	5665	32933.5	13938.2	7063.09	959.47	3064.72	3337.08	6941.53
aldehyde dehydrogenase	26.54	36.14	21.6	44.69	62.12	31.67	6510.83	247.83	30.05	443.3	1319.18	192.49	440.17	1118.73	4565.03	2107.13	578.31	17256	7320.54	2761.43	36272.5	42.5	6083.23	21.14	7830.72	2059.3	1267.9	6566.42	589.92	223	1543.6	1952.99	3111.27	1354	13346	52434.1	2468.83	2718	5958	4274.67	3234.94	5949	64970.3	27186.2	7441.17	1541.72	5791.05	5535.33	12108.6
nitrite reductase (NADH) large subunit	31.54	45.64	29.35	37.19	114.12	75	3417.58	886.08	22.3	709.05	1184.01	503.49	795.17	2162.23	8278.28	4090.13	1047.31	34380.3	13728.3	5119.18	71854	35.5	4145.98	17.89	9604.97	1481.05	2275.15	10703.2	878.58	264	1164.6	3573.24	3349.85	2368	10500	104662	1781.08	1631	3530	2547.17	2536.69	5662	32926.5	13911.2	7031.09	953.47	3061.38	3311.08	6939.53
LacI family transcriptional regulator, gluconate utilization system Gnt-I transcriptional repressor	13.33	16	20.49	42.21	27	18.67	6509.83	226.83	30.17	402.17	1315.54	170.67	438.67	1117.33	4559.83	2101.33	571.22	17255.8	7316.83	2759.83	36269.7	30	6081.83	16.5	7491.61	2051.5	1266.5	6845.72	566.66	171.11	1538	1950.61	1963.49	1347	13339	52433.5	2464.83	2712	5948	4265.67	3222.05	5947	64962.2	27167.2	7423.17	1526.5	5786.99	5507.83	12097.7
uncharacterized protein	7.6	13.2	10.49	20.52	36.4	6	17	37	11.6	117.8	1454.13	126.6	125	101.4	1136.2	167.8	139.53	178.2	528.6	558.6	915.8	51	10654.4	26.2	7754.16	3536.8	340.4	5705.03	464.71	144.67	2572.6	385.26	3063.5	381	21590	246.6	3321	5100	6865	7102	5217.33	8291	129255	53863	9928	2837	2544	10261	3873.33
histidine ammonia-lyase	37.81	68.84	26.02	30.06	126.52	69.33	3406.25	657.75	34.23	696.68	1181.65	334.92	796.5	2165.3	8271.15	4080.6	1052.51	34377.7	13727.6	5110.45	71856.1	26	4145.05	18.59	12773.3	1469.85	2275.55	11213.9	912.62	273.17	1168.2	3579.17	4324.02	2366	10497	104661	1769.75	1602	3513	2472.5	2513.36	5658	32922.9	13906.6	6641.42	940.47	2980.55	3098.25	6741.53
ferric enterobactin receptor	10.16	11	9.91	16.66	27.5	19.34	3395.91	351.41	21.59	680.59	1159.66	93.84	780.84	2155.16	8259.41	4074.66	1040	34374.4	13723.9	5096.91	71850.8	22.5	4141.91	12.25	8391.09	1451.25	2272.75	7157.75	774.16	225.66	1149	3568.09	1832.75	2356	10481	104659	1771.41	1569	3514	2422.84	2490.91	5663	32914.1	13906.6	7385.09	896.25	3128.5	3226.41	7052.75
xanthine permease XanP	10.16	11	9.91	15.66	27.5	19.34	3395.91	351.41	20.59	680.59	1154.66	90.84	779.84	2154.16	8259.41	4074.66	1036	34374.4	13723.9	5096.91	71850.8	22.5	4141.91	12.25	8251.09	1451.25	2272.75	7122.75	762.16	224.66	1149	3568.09	1830.75	2355	10481	104659	1770.41	1569	3514	2422.84	2490.91	5663	32914.1	13905.6	7385.09	895.25	3128.5	3226.41	7050.75
uroporphyrin-III C-methyltransferase / precorrin-2 dehydrogenase / sirohydrochlorin ferrochelatase	21.43	33.7	18.08	44.53	58.9	28.67	3402.58	378.08	28.52	679.72	1167.13	120.77	782.17	2159.23	8267.28	4080.13	1045.2	34374.3	13723.2	5099.18	71852	31.5	4141.98	17.45	9711.92	1454.05	2273.15	9249.95	816.53	245.33	1159.6	3575.02	3750.25	2359	10484	104660	1768.08	1572	3514	2414.17	2491.58	5660	32919.4	13909.9	7018.42	920.25	3052.5	3121.08	6880.75
gamma-glutamyl hercynylcysteine S-oxide hydrolase	22.03	11.4	23.74	53.61	30.3	18.67	3417.58	372.08	21.12	693.52	1169.48	280.37	787.17	2158.63	8270.48	4093.93	1039.62	34374.5	13724.8	5098.78	71853.8	57.5	4143.38	25.65	9197.36	1449.85	2273.55	10174.9	772.4	238.11	1153.2	3573.06	2607.58	2365	10484	104660	1769.08	1574	3519	2414.17	2490.8	5657	32919.4	13918.9	7039.42	946.25	3064.83	3110.08	6865.97
glutathionyl-hydroquinone reductase	18.03	20.9	16.74	34.61	53.3	24.67	3407.58	381.08	21.12	684.52	1164.15	200.37	782.17	2158.63	8266.48	4080.93	1040.62	34374.5	13724.8	5098.78	71853.8	31.5	4142.38	15.65	9498.36	1453.85	2273.55	9189.37	776.07	228.11	1159.2	3570.06	3158.25	2359	10486	104660	1768.08	1572	3514	2415.17	2488.8	5658	32915.4	13906.9	7017.42	916.25	3052.5	3111.08	6872.97
pyruvate dehydrogenase (quinone)	29.43	36.7	20.41	35.97	77.9	33.67	3401.58	391.08	21.52	718.72	1169.24	128.77	782.17	2158.23	8270.28	4085.13	1040.31	34374.3	13725.2	5098.18	71852	44.5	4142.98	19.45	9156.14	1458.05	2273.15	9046.56	798.2	276.22	1160.6	3571.24	3091.25	2364	10489	104660	1772.08	1575	3523	2422.17	2497.69	5660	32922.4	13921.9	7032.42	927.25	3055.5	3140.08	6880.86
two-component system, OmpR family, response regulator QseB	10.33	12	14.08	14.83	29	19.67	3401.58	363.08	24.42	688.42	1154.99	184.17	789.67	2155.83	8261.08	4074.33	1040	34374.6	13721.6	5096.58	71850.2	21.5	4143.58	15.75	8701.92	1446.25	2271.75	8237.75	780.99	233.83	1147	3567.42	1850.41	2355	10480	104659	1765.08	1569	3504	2408.17	2483.58	5658	32910.4	13899.9	7004.42	903.25	3057.16	3095.08	6865.75
MFS transporter, ACS family, D-galactonate transporter	13.83	20	8.58	14.33	49.5	24.67	3395.58	370.08	18.92	677.92	1153.33	101.17	779.17	2154.83	8260.08	4074.33	1035	34374.1	13721.6	5096.58	71850.2	22.5	4141.58	12.25	8277.42	1449.25	2271.75	7127.75	770.83	220.33	1147	3567.42	1829.75	2355	10482	104659	1766.08	1566	3508	2412.17	2482.58	5658	32911.4	13898.9	7004.42	898.25	3049.5	3104.08	6870.75
long-chain acyl-CoA synthetase	90.79	124.74	66.71	64.07	216.02	132	3327.08	998.58	57.9	564.8	1267.53	567.79	486.17	1144.53	4601.18	2149.23	624.43	17266.7	7170.54	2797.38	36290.1	101	6085.78	52.99	10692.1	2126.15	1274.95	17905.8	904.42	431.18	1593.8	1961.88	5208.2	1375	13390.5	52433.6	2269.58	2817	4928.5	4233.17	3335.91	5958.5	64988.6	27230.2	7525.59	1655.07	3654.63	5878.58	7478.75
simple sugar transport system substrate-binding protein	40.3	43.84	40.67	60.93	92.02	47.01	9817.24	440.74	53.74	700.69	1073.85	339.93	766.01	2139.79	7996.14	4045.09	1019.23	34335.1	13950.5	4968.94	71637.6	21	1503.54	15.59	10373.2	594.85	2195.05	13414.1	722.11	232.44	546.2	3508.12	5508.01	2305	5107.5	104617	1393.74	330	3974.5	1199.51	1237.07	3608.5	660.87	472.76	5315.76	242.47	6938.54	893.74	15771.6
superoxide dismutase, Fe-Mn family	48.81	113.91	69.62	57.57	140.01	88.33	3317.74	723.91	131.58	485.88	1236.62	523.05	447.17	1128.73	4583.44	2118.29	593.81	17265.9	7163.9	2783.51	36280.5	49	6075.31	24.83	12000.3	2097.55	1270.15	10459.5	755.13	283.61	1568.6	1948.91	4335.12	1349.67	13362.5	52428.7	2266.58	2770	4905.5	4161.84	3276.02	5959.5	64968.1	27193.9	7831.93	1583.19	3696.43	5851.24	7629.2
peptide deformylase	64.18	133.81	76.12	74.58	189.31	102.66	3323.41	768.58	131.61	525.81	1243.5	557.08	455	1134.2	4593.51	2125.56	602.32	17266	7169.77	2785.38	36284.4	60.5	6079.78	30.23	13751.1	2105.15	1272.95	12063	785.87	339.17	1577.8	1954.66	5161.62	1355.67	13373.5	52429.9	2266.25	2780	4913.5	4160.17	3286.8	5956.5	64975.5	27205.2	7474.26	1606.39	3623.93	5759.41	7456.31
NitT/TauT family transport system ATP-binding protein	60.64	113.17	122.49	179.35	179.69	78.66	3337.08	521.25	144.56	451.51	1251.96	393.09	479.33	1149.47	4610.98	2123.43	605	17264	7162.73	2771.45	36278.9	53	6079.05	35.09	15841.6	2087.35	1269.55	16678	792.8	286.68	1580.2	1942.15	6087.5	1340.67	13362.5	52428.3	2262.92	2780	4914.5	4093.5	3253.35	5948.5	64975.7	27174.2	7084.92	1582.97	3562.53	5526.58	7228.52
cysteine desulfurase	61.29	133.75	74.22	50.68	201.53	121.66	3321.41	986.58	124.39	532.14	1247.5	644.8	452	1134.2	4592.51	2125.56	597.54	17269	7172.88	2792.38	36285.4	52.5	6077.78	24.67	13672.1	2114.15	1274.95	11697.8	795.77	320.73	1577.8	1947.1	3658.73	1355.67	13380.5	52430.9	2269.25	2797	4912.5	4220.17	3302.02	5955.5	64970.6	27197.2	7473.26	1591.41	3619.82	5826.41	7477.53
NitT/TauT family transport system permease protein	47.54	90.97	121.49	160.65	129.79	63.66	3331.08	483.25	149.46	452.21	1247.16	363.49	479.83	1150.07	4603.78	2121.63	601.8	17264.3	7160.13	2768.85	36276.1	51	6078.65	36.39	15314.6	2079.55	1269.15	16787.3	779.6	283.18	1579.6	1941.55	5753	1339.67	13354.5	52427.7	2258.92	2771	4901.5	4078.5	3244.35	5947.5	64963.7	27172.2	7081.92	1568.97	3562.53	5496.58	7218.52
UDP-glucose 4-epimerase	55.88	113.21	71.44	77.74	142.11	70.66	3317.41	489.58	139.81	519.41	1247.21	352.78	465	1140	4586.91	2126.16	597.16	17263.4	7169.97	2774.58	36285	66.5	6078.58	34.63	13104	2092.75	1274.75	13280.8	772.62	333.73	1582	1952.74	4735.29	1353.67	13367.5	52430.1	2259.25	2758	4905.5	4090.17	3275.24	5953.5	64968.5	27210.2	7484.26	1585.39	3627.6	5654.41	7412.75
phosphatidate cytidylyltransferase	40.3	93.67	63.01	52.49	101.69	58	3316.74	478.91	130.9	479.35	1227.59	415.43	451.67	1129.13	4578.64	2114.09	590.12	17263.1	7163.39	2774.11	36280.3	46.5	6075.71	25.59	11518.5	2083.35	1270.55	9680.15	701.45	273.72	1565.2	1947.73	4326.85	1344.67	13356.5	52428.3	2260.58	2748	4898.5	4095.84	3259.13	5957.5	64963	27191.6	7828.26	1570.17	3697.38	5753.74	7595.64
NADH dehydrogenase	70.85	99.98	48.46	52.37	194.64	118	3320.08	993.58	36.28	543.48	1242.28	535.91	454.67	1129.53	4589.18	2141.23	603.1	17264.7	7162.1	2794.38	36280.1	90.5	6079.78	40.23	9796.38	2113.15	1270.95	12726.1	803.87	385.39	1577.8	1957.22	4369.96	1368	13378.5	52430.6	2269.58	2797	4920.5	4221.17	3303.58	5956.5	64978.1	27222.2	7505.59	1638.39	3633.27	5857.08	7474.42
thiosulfate/3-mercaptopyruvate sulfurtransferase	43.47	56.84	32.51	49.66	93.52	40.34	3314.41	250.91	39.07	481.52	1208.58	211.76	444.84	1123.46	4570.31	2116.76	590.12	17256.3	7160.72	2765.11	36273.9	64.5	6074.71	33.09	11270.9	2074.35	1270.55	8920.98	656.28	312.22	1559.2	1948.73	4022.18	1345	13353.5	52426.9	2254.91	2721	4902.5	4039.84	3253.13	5956.5	64966.7	27207.6	7845.59	1581.97	3700.71	5682.41	7559.97
NitT/TauT family transport system substrate-binding protein	46.91	66.04	88.49	159.22	146.42	68.33	3332.75	501.25	52.83	419.98	1245.42	267.02	480	1145.2	4601.85	2117.9	603.2	17259.8	7158.66	2771.05	36275.4	43	6079.45	32.29	14228.3	2085.15	1269.95	16711.6	778.33	277.68	1571.8	1941.75	3955.5	1339	13360.5	52428.6	2260.25	2773	4903.5	4081.5	3245.35	5945.5	64964.4	27168.6	7073.92	1563.97	3558.53	5504.25	7217.52
arsenate reductase	26.87	47.64	33.51	72.46	68.12	47.67	3321.41	457.91	34.47	409.72	1219.12	298.16	452.84	1123.06	4574.11	2111.96	589.92	17258.1	7155.12	2772.51	36275.1	42.5	6077.31	23.89	11189.9	2076.55	1269.15	9146.78	682.75	230.22	1553.6	1946.13	2925.52	1339	13349.5	52427.3	2257.91	2746	4893.5	4087.84	3244.13	5952.5	64957.7	27177.9	7816.26	1558.97	3699.05	5730.41	7584.64
pyruvate dehydrogenase E2 component (dihydrolipoamide acetyltransferase)	80.19	161.05	83.89	82.54	235.63	116.33	3323.41	809.58	141.29	490.84	1239.59	586.2	453.5	1134.8	4592.31	2127.76	602.23	17266.3	7160.28	2788.78	36281.6	69.5	6078.38	35.97	9743.7	2106.35	1270.55	11733	836.57	320.34	1568.2	1957.28	3924.23	1354.67	13370.5	52429.3	2266.25	2787	4920.5	4168.17	3288.91	5960.5	64980.6	27199.9	7473.59	1638.61	3627.82	5790.41	7471.75
aconitate hydratase	46.7	104.47	64.68	60.85	104.29	61	3316.74	482.91	136.3	479.55	1223.67	417.33	449.67	1127.73	4576.44	2117.29	591.81	17262.9	7157.79	2775.51	36279.5	55.5	6075.31	30.39	8894.47	2081.55	1268.15	8905.84	726.57	287.83	1558.6	1950.91	3741.84	1345.67	13352.5	52427.7	2260.58	2749	4900.5	4096.84	3263.02	5959.5	64969	27199.6	7835.26	1590.97	3701.37	5767.74	7599.53
asparagine synthase (glutamine-hydrolysing)	43.25	68.78	37.95	58.99	115.74	77.67	3315.08	694.58	37.18	450.68	1234.98	308.31	449.17	1128.13	4580.98	2125.43	589.23	17261.5	7157.5	2780.78	36277.3	64	6077.38	31.03	11612.7	2089.35	1271.55	12250.2	739.02	278.06	1569.2	1951.28	3309.13	1354	13360.5	52428.9	2259.58	2763	4896.5	4140.17	3269.91	5950.5	64959.1	27192.9	7473.92	1581.19	3623.44	5706.58	7434.08
D-amino-acid dehydrogenase	28.44	53.44	43.85	88.99	103.22	71.67	3336.08	727.58	38.7	427.25	1239.37	580.89	471.67	1133.33	4582.58	2112.83	598.61	17260.6	7149.19	2782.58	36271.7	34	6078.58	23.69	9996.97	2083.75	1266.75	11101.5	782.71	249	1566	1945.64	4832.51	1341	13352.5	52427.8	2259.58	2779	4892.5	4140.17	3257.69	5948.5	64961	27171.9	7439.92	1576.97	3627.54	5693.58	7427.86
DNA polymerase III subunit epsilon	47.16	101.33	75.22	79.68	100.17	42.33	3340.41	282.58	134.75	523.25	1236.87	607.84	453.5	1129	4582.91	2117.16	594.38	17260.9	7164.75	2768.58	36287	57.5	6078.58	31.25	12907.8	2072.75	1269.75	9780.3	684.51	317.45	1567	1950.18	4597.57	1347.67	13358.5	52429.1	2253.25	2722	4892.5	4026.17	3235.46	5952.5	64966.2	27209.9	7456.59	1594.95	3622.82	5557.41	7382.3
carboxyl-terminal processing protease	44.04	74.64	71.51	67.07	116.62	83	3324.08	719.58	63.3	431.55	1231.23	500.49	448.67	1123.73	4574.78	2111.63	591.03	17264.3	7154.79	2784.18	36277.5	34.5	6075.98	31.39	11835.4	2087.55	1269.15	10241.4	769.42	278.28	1558.6	1952.68	3689.35	1344	13356.5	52428.3	2257.58	2759	4886.5	4138.17	3264.91	5957.5	64961	27178.2	7435.59	1587.97	3619.38	5703.08	7442.75
Xaa-Pro aminopeptidase	35.37	92.97	60.85	49.52	99.29	57.33	3315.41	478.58	127.63	474.88	1218.35	409.16	449	1127.4	4576.11	2108.96	586.81	17262.6	7168.46	2772.18	36277.8	36.5	6074.98	22.39	14937.1	2078.55	1272.15	8822.84	686.75	267.5	1560.6	1945.24	3109.35	1340.67	13356.5	52427.7	2254.25	2742	4886.5	4079.17	3246.69	5951.5	64957.4	27181.9	7439.59	1557.17	3615.38	5615.41	7407.53
sulfate permease, SulP family	44.43	75.7	31.57	50.35	149.9	85.67	3335.08	773.58	29.02	497.72	1228.12	686.27	445.17	1125.73	4579.78	2117.63	595.03	17260.8	7157.68	2786.18	36274.5	49.5	6079.98	23.45	11197.6	2093.55	1270.15	10020.8	731.7	313	1564.6	1949.68	3685.91	1350	13365.5	52428.3	2261.58	2767	4902.5	4154.17	3275.91	5952.5	64969.9	27198.9	7460.92	1609.75	3615.16	5737.08	7442.08
diaminopimelate decarboxylase	46.97	85.67	59.35	43.72	95.69	53.66	3322.41	470.58	123.23	481.68	1231.15	414.76	450	1128.8	4584.31	2129.76	589.01	17263.8	7169.06	2773.78	36288.6	72.5	6078.38	32.59	11115.6	2085.35	1271.55	11592.5	645.78	244.5	1563.2	1946.84	3440.85	1352.67	13365.5	52431.3	2252.25	2738	4894.5	4083.17	3248.69	5949.5	64956.4	27188.2	7467.26	1580.17	3624.38	5617.41	7397.2
DNA topoisomerase I	43.37	104.47	68.68	71.96	125.29	63.33	3320.41	497.58	128.63	511.88	1228.46	429.66	445	1130.4	4583.11	2114.96	587.92	17262.6	7161.46	2773.18	36278.8	48.5	6076.98	25.39	11980.8	2081.55	1269.15	9387.45	699.92	315.39	1568.6	1947.46	4196.85	1345.67	13357.5	52427.7	2259.25	2745	4897.5	4086.17	3253.8	5953.5	64964.4	27199.9	7457.59	1574.17	3615.38	5642.41	7413.64
excinuclease ABC subunit A	46.37	103.47	69.35	71.02	123.79	63.33	3319.41	499.58	128.13	514.88	1227.18	429.16	449.5	1128.4	4584.11	2118.96	592.81	17262.6	7161.46	2773.18	36278.8	58	6075.98	29.39	11513.6	2081.55	1269.15	9392.84	701.08	320.5	1564.6	1948.24	4201.18	1348.67	13357.5	52427.7	2260.25	2748	4899.5	4086.17	3255.69	5953.5	64965.4	27203.9	7462.59	1584.17	3622.21	5646.91	7415.53
glycine hydroxymethyltransferase	50.77	112.27	61.68	50.76	145.89	69.33	3319.41	515.58	129.03	477.08	1229.32	442.56	448	1130	4581.91	2116.16	596.72	17263.4	7165.86	2776.58	36285	47.5	6075.58	25.19	11262.8	2088.75	1270.75	9959.75	706.38	265.39	1563	1948.86	3834.51	1346.67	13365.5	52430.1	2256.25	2745	4896.5	4090.17	3251.8	5953.5	64962.4	27183.9	7446.59	1579.17	3616.04	5643.41	7415.64
purine-binding chemotaxis protein CheW	29.55	62.88	68.77	157.35	82.94	54.67	3354.08	489.58	41.98	419.08	1241.48	583.61	448.17	1123.33	4592.58	2110.83	586.27	17258.1	7150.3	2775.58	36270.7	32	6073.58	23.63	11179.1	2073.75	1267.75	8593.74	744.46	256.62	1558	1944.96	5370.29	1337	13345.5	52426.8	2261.58	2752	4894.5	4074.17	3243.35	5949.5	64968.1	27184.9	7434.92	1586.19	3615.1	5613.58	7409.52
chemotaxis protein MotA	36.27	97.77	64.51	68.2	122.89	77	3339.41	750.58	123.03	488.58	1232.27	780.56	444	1128	4584.91	2114.16	588.83	17264.9	7160.86	2784.58	36276	37	6074.58	19.69	11144.7	2089.75	1269.75	8985.36	720.06	267.78	1561	1944.08	3478.85	1344.67	13358.5	52428.1	2262.25	2768	4896.5	4145.17	3263.91	5952.5	64964.4	27185.6	7444.92	1593.97	3611.88	5713.91	7437.08
DNA-binding protein HU-beta	36.64	63.34	28.18	36.33	98.52	57	3313.08	478.58	38.4	446.35	1221.09	306.09	453.17	1127.13	4568.98	2111.43	587.12	17258.5	7156.39	2772.78	36276.3	46	6077.38	25.59	11864	2078.35	1270.55	9637.98	707.12	264.39	1563.2	1947.06	3908.02	1343	13355.5	52427.9	2251.58	2739	4886.5	4080.17	3252.8	5949.5	64956	27184.2	7448.59	1566.17	3618.55	5616.58	7406.64
UDP-N-acetylglucosamine 2-epimerase (non-hydrolysing)	27.66	44	24.91	19.16	85.5	52.33	3309.41	471.91	25.09	443.09	1202.49	286.84	442.84	1120.66	4565.91	2106.16	579.5	17258.4	7156.41	2770.91	36271.3	37	6073.91	18.75	9946.59	2076.75	1269.75	6962.75	639.98	236.16	1557	1939.09	2287.08	1337	13351.5	52426.8	2254.91	2739	4892.5	4090.84	3248.91	5953.5	64951.6	27179.6	7818.6	1545.75	3690.33	5733.91	7580.76
GSH-dependent disulfide-bond oxidoreductase	13.66	24	33.07	83.54	30	17.34	3320.41	210.91	33.59	398.59	1210.04	186.34	450.34	1125.66	4569.91	2103.16	584.72	17254.9	7148.41	2761.91	36269.3	31	6073.91	20.25	9335.53	2058.75	1266.75	8039.47	629.16	218.44	1550	1942.53	3156.41	1331	13338.5	52425.8	2252.91	2722	4886.5	4022.84	3223.13	5950.5	64953.6	27173.6	7805.59	1536.75	3693.66	5627.91	7545.97
uncharacterized protein	25.94	55.44	26.35	58.49	73.72	51	3321.08	472.58	37.2	405.25	1219.21	378.89	442.17	1121.33	4568.58	2105.83	585.61	17257.6	7154.19	2773.58	36271.7	32.5	6072.58	20.69	12694.5	2071.75	1268.75	8642.97	705.38	227	1552	1949.64	3676.35	1338	13347.5	52426.8	2252.58	2732	4878.5	4072.17	3236.69	5948.5	64956	27172.2	7427.59	1565.97	3611.38	5598.08	7411.53
CDP-diacylglycerol---glycerol-3-phosphate 3-phosphatidyltransferase	48.14	70.84	33.02	43.95	117.02	63	3315.08	497.58	27.9	443.85	1215.87	318.09	443.67	1124.13	4572.98	2120.43	587.9	17258	7159.39	2773.78	36274.3	65	6076.38	29.09	11202	2081.35	1271.55	8991.26	681.28	259.11	1560.2	1948.62	3400.02	1348	13358.5	52427.9	2255.58	2743	4897.5	4087.17	3255.58	5949.5	64962	27190.2	7464.59	1588.17	3619.55	5635.58	7416.42
glycine cleavage system H protein	48.04	81.64	31.35	30.19	141.62	70	3311.08	515.58	33.3	443.55	1211.68	329.49	443.67	1124.73	4568.78	2110.63	586.81	17258.3	7155.79	2774.18	36273.5	48.5	6075.98	24.39	11631.5	2081.55	1270.15	8463.17	703.25	260.5	1559.6	1946.24	3242.52	1342	13358.5	52427.3	2252.58	2740	4893.5	4090.17	3251.69	5951.5	64960	27181.2	7445.59	1578.97	3615.05	5642.08	7414.53
phospholipid/cholesterol/gamma-HCH transport system substrate-binding protein	48.66	68.33	52.24	55.04	36.17	20	3313.41	215.58	131.75	436.25	1206.21	282.34	449.5	1124	4566.91	2142.16	581.72	17258.9	7149.75	2762.58	36274	120.5	6073.58	52.25	8645.69	2055.75	1264.75	11405.6	658.16	228.11	1547	1954.86	4611.57	1352.67	13336.5	52426.1	2245.25	2713	4890.5	4015.17	3225.8	5948.5	64960.2	27201.6	7490.92	1634.75	3645.82	5535.41	7371.97
phospholipid/cholesterol/gamma-HCH transport system permease protein	48.66	68.33	51.24	56.04	36.17	21	3313.41	216.58	131.75	434.25	1209.21	282.34	445.5	1124	4566.91	2142.16	583.72	17258.9	7149.75	2762.58	36274	120.5	6072.58	51.25	8605.69	2055.75	1264.75	11627.6	658.16	226.11	1545	1957.86	4307.57	1353.67	13336.5	52426.1	2245.25	2710	4890.5	4015.17	3225.8	5948.5	64960.2	27201.6	7490.92	1634.75	3642.82	5532.41	7371.97
ATP-dependent Lon protease	33.87	80.97	74.35	51.02	75.79	51	3321.41	465.58	137.13	447.38	1215.35	483.16	445.5	1125.4	4573.11	2111.96	582.81	17264.1	7159.46	2772.18	36277.8	41.5	6074.98	27.89	11202.8	2071.55	1269.15	9052.34	671.92	230	1551.6	1945.24	2895.35	1339.67	13348.5	52427.7	2251.25	2735	4881.5	4073.17	3243.69	5952.5	64952.4	27172.6	7436.92	1565.97	3618.38	5597.41	7399.86
sec-independent protein translocase protein TatA	47.15	80.58	47.45	54.79	136.34	88	3317.08	723.58	37.58	455.38	1223.01	411.71	446.17	1124.73	4576.78	2116.63	591.03	17261.8	7152.9	2782.18	36276.5	47.5	6076.98	26.33	8769.24	2089.55	1268.15	9344	747.48	280.56	1562.6	1948.68	3385.46	1347	13359.5	52428.3	2258.58	2764	4896.5	4146.17	3270.91	5952.5	64963.1	27185.2	7453.59	1579.19	3618.27	5717.08	7436.75
repressor LexA	43.04	70.14	35.85	55.69	102.12	60	3316.08	482.58	39.8	444.55	1217.18	307.49	443.17	1122.73	4571.78	2115.63	586.81	17258.3	7154.79	2774.18	36272.5	54	6073.98	29.39	10236.8	2077.55	1269.15	8822.67	713.25	275.5	1558.6	1950.24	3739.02	1344	13353.5	52427.3	2252.58	2738	4890.5	4081.17	3251.69	5951.5	64964	27188.2	7454.59	1586.17	3617.55	5629.58	7412.53
monovalent cation:H+ antiporter, CPA1 family	42.53	62.4	38.24	69.11	121.3	76.33	3323.08	725.58	29.62	487.52	1231.48	402.37	447.17	1126.13	4581.98	2123.43	592.12	17261	7156.28	2782.78	36276.3	57.5	6076.38	26.65	8609.96	2091.35	1269.55	8975.87	704.56	313.11	1564.2	1948.06	3371.58	1352	13364.5	52428.9	2262.58	2769	4905.5	4150.17	3279.8	5951.5	64970.9	27208.6	7474.26	1592.15	3616.83	5727.08	7432.31
aminomethyltransferase	41.04	69.14	27.35	30.19	122.62	63	3311.08	495.58	33.3	443.55	1209.68	309.49	443.67	1123.73	4567.78	2110.63	583.81	17258.3	7151.79	2773.18	36273.5	46.5	6075.98	24.39	9699.47	2077.55	1268.15	8997.17	689.25	257.5	1562.6	1946.24	3796.52	1342	13354.5	52427.3	2251.58	2737	4889.5	4085.17	3249.69	5950.5	64958	27181.2	7448.59	1570.97	3615.05	5628.08	7408.53
chemotaxis protein methyltransferase CheR	21.94	44.44	46.5	107.19	66.22	46.67	3333.08	466.58	30.7	407.25	1226.26	385.89	447.67	1123.33	4581.58	2108.83	586.16	17257.6	7150.19	2771.58	36270.7	32	6073.58	19.69	10548.1	2069.75	1267.75	8467.02	687.4	228.45	1553	1944.74	3768.85	1337	13345.5	52426.8	2256.58	2745	4888.5	4072.17	3238.24	5946.5	64957	27175.9	7431.92	1555.97	3613.88	5595.58	7397.41
protease I	44.64	69.34	38.18	39.33	144.52	84	3317.08	735.58	26.4	452.35	1221.09	415.59	446.17	1126.13	4576.98	2117.43	586.12	17261.5	7155.39	2781.78	36275.3	48	6075.38	22.59	8947.19	2092.35	1269.55	8912.98	699.12	254.39	1562.2	1943.06	3231.02	1346	13364.5	52428.9	2258.58	2766	4900.5	4151.17	3267.8	5950.5	64960	27180.2	7453.59	1573.97	3615.55	5715.58	7431.64
sec-independent protein translocase protein TatC	43.04	72.14	40.85	50.19	126.62	82	3317.08	723.58	33.3	451.55	1222.68	405.49	445.67	1124.73	4575.78	2116.63	589.81	17261.3	7152.79	2782.18	36274.5	47.5	6074.98	24.39	8398.97	2088.55	1268.15	9197.67	722.75	271.5	1560.6	1948.24	3380.02	1347	13359.5	52428.3	2258.58	2764	4896.5	4146.17	3269.69	5951.5	64963	27184.2	7453.59	1577.97	3616.05	5714.08	7434.53
2-amino-4-hydroxy-6-hydroxymethyldihydropteridine diphosphokinase	40.04	71.14	36.35	57.19	101.62	61	3316.08	484.58	40.3	443.55	1217.68	305.49	443.67	1122.73	4571.78	2111.63	589.81	17258.3	7153.79	2774.18	36272.5	45.5	6075.98	26.39	9650.47	2077.55	1268.15	8699.17	714.25	279.5	1558.6	1952.24	3735.52	1344	13352.5	52427.3	2253.58	2738	4888.5	4080.17	3250.69	5951.5	64963	27187.2	7447.59	1576.97	3615.05	5627.08	7412.53
3-methyl-2-oxobutanoate hydroxymethyltransferase	32.04	54.14	30.35	48.19	94.62	54	3315.08	475.58	32.3	406.55	1206.68	293.49	442.67	1119.73	4568.78	2110.63	583.81	17258.3	7152.79	2772.18	36273.5	42.5	6074.98	23.39	10088.5	2074.55	1268.15	9075.17	666.25	215.5	1554.6	1945.24	3308.52	1339	13349.5	52427.3	2250.58	2736	4885.5	4076.17	3243.69	5948.5	64953	27171.2	7439.59	1560.97	3615.05	5603.08	7402.53
ammonium transporter, Amt family	42.75	66.78	31.62	50.05	118.24	62	3328.08	516.58	34.68	453.68	1217.03	493.31	444.67	1124.13	4572.98	2116.43	588.12	17258.5	7152.5	2775.78	36275.3	54.5	6076.38	28.03	8726.32	2079.35	1267.55	9228.09	692.84	266.17	1556.2	1948.06	3381.79	1345	13355.5	52427.9	2253.58	2740	4894.5	4088.17	3252.8	5950.5	64963.1	27188.2	7453.59	1597.39	3618.6	5633.08	7407.64
betaine-aldehyde dehydrogenase	36.44	43.44	16.85	14.99	104.22	52	3319.08	497.58	24.7	413.25	1210.38	383.39	450.67	1123.33	4566.58	2116.83	586.61	17258.6	7156.19	2774.58	36278.7	52	6075.58	24.69	8430.97	2080.75	1268.75	9518.47	637.05	193	1558	1942.64	3935.52	1344	13359.5	52429.8	2249.58	2738	4889.5	4086.17	3243.69	5946.5	64953	27167.2	7443.59	1571.97	3618.55	5610.58	7395.53
NAD(P) transhydrogenase subunit alpha	42.93	62.7	43.9	75.29	85.4	37.67	3313.08	244.58	45.52	398.72	1212.73	129.27	447.67	1125.73	4570.78	2114.63	588.14	17255.8	7146.68	2764.18	36270.5	60	6072.98	33.45	8674.8	2063.55	1266.15	9751.89	689.87	240.89	1553.6	1951.9	4406.91	1340	13343.5	52426.3	2248.58	2720	4889.5	4021.17	3230.02	5950.5	64960.9	27179.9	7448.92	1580.75	3622.66	5542.58	7380.19
two-component system, chemotaxis family, protein-glutamate methylesterase/glutaminase	21.94	43.44	53.83	127.63	65.22	46.67	3337.08	466.58	31.7	407.25	1233.37	387.89	448.67	1126.33	4585.58	2109.83	587.27	17257.6	7150.19	2771.58	36270.7	32	6073.58	19.69	9962.29	2069.75	1267.75	8241.13	698.07	233.34	1551	1944.96	3195.85	1337	13345.5	52426.8	2258.58	2748	4891.5	4073.17	3238.35	5946.5	64959	27178.9	7433.92	1555.97	3613.88	5597.58	7397.52
3-hydroxyisobutyrate dehydrogenase	45.82	75.58	50.79	107.02	144.34	67	3333.75	527.25	39.91	452.21	1235.39	433.54	460.5	1134.4	4587.45	2118.3	593.92	17258	7149.57	2773.85	36271.8	54	6078.65	30.83	10683.1	2076.55	1267.15	11819.4	753.97	289.84	1564.6	1946.79	4138.28	1344	13355.5	52427.3	2255.25	2755	4897.5	4078.5	3243.47	5945.5	64965.5	27184.2	7079.25	1592.39	3549.09	5519.25	7226.97
fumarate hydratase, class II	36.37	85.47	60.85	46.02	90.79	52.33	3315.41	478.58	127.13	474.88	1218.18	406.16	448.5	1127.4	4574.11	2112.96	586.81	17262.6	7156.46	2772.18	36277.8	45	6074.98	25.39	9235.3	2073.55	1268.15	8365.34	671.58	263.5	1556.6	1946.24	3226.68	1342.67	13352.5	52427.7	2254.25	2742	4888.5	4080.17	3247.69	5951.5	64958.4	27183.9	7446.59	1564.97	3618.21	5617.91	7406.53
GTP 3',8-cyclase	36.04	58.14	34.35	46.69	95.12	57	3315.08	475.58	32.8	443.55	1213.18	295.49	443.17	1122.73	4570.78	2111.63	585.81	17258.3	7153.79	2772.18	36272.5	45	6073.98	24.39	9287.47	2075.55	1268.15	8456.17	679.75	258.5	1555.6	1946.24	3374.52	1342	13352.5	52427.3	2253.58	2737	4888.5	4080.17	3247.69	5949.5	64958	27182.2	7446.59	1563.97	3614.55	5615.58	7402.53
disulfide bond formation protein DsbB	24.77	41.44	23.68	26.82	65.72	48.34	3309.41	455.91	31.87	406.42	1199.71	272.56	440.84	1117.66	4561.91	2105.16	582.61	17258.4	7149.52	2771.91	36271.3	33	6072.91	20.19	6837.14	2071.75	1266.75	6667.47	656.55	209.83	1541	1944.31	1885.52	1336	13345.5	52426.8	2252.91	2734	4885.5	4085.84	3244.02	5953.5	64952.7	27168.6	7804.59	1548.97	3690.55	5717.91	7578.86
glycine betaine/proline transport system ATP-binding protein	22.76	61.53	46.4	16.62	63.07	41	3321.41	467.58	113.85	438.05	1207.07	553.44	437	1121.4	4564.11	2106.96	579.14	17262.1	7155.35	2771.18	36276.8	33	6071.98	15.45	9851.43	2067.55	1267.15	7781.56	610.04	176.89	1555.6	1938.9	3890.41	1335.67	13348.5	52427.7	2247.25	2726	4876.5	4075.17	3233.02	5946.5	64948.2	27159.6	7425.92	1548.95	3607.66	5575.91	7386.19
ferredoxin/flavodoxin---NADP+ reductase	42.19	111.06	72.91	43.83	82.14	31.33	3308.74	239.58	215.78	492.18	1210.21	322.21	442.33	1129.47	4575.64	2122.09	583.01	17263.6	7162.62	2762.78	36280.9	70	6073.38	31.65	9211.8	2065.35	1267.55	8871.1	624.73	245.22	1552.2	1947.84	3522.24	1345.34	13348.5	52427.6	2249.92	2717	4890.5	4021.17	3229.69	5951.5	64957.6	27189.3	7459.92	1573.75	3620.99	5539.24	7378.86
zinc transport system substrate-binding protein	29.37	75.97	53.68	18.46	96.79	69.33	3311.41	694.58	117.13	440.88	1212.63	479.66	438.5	1122.4	4570.11	2111.96	578.92	17265.6	7160.46	2779.18	36277.8	34	6072.98	17.39	10357	2082.55	1270.15	7765.95	655.09	193.39	1548.6	1940.46	1981.52	1340.67	13357.5	52428.7	2257.25	2754	4883.5	4136.17	3251.8	5949.5	64948.4	27158.9	7430.59	1545.97	3609.55	5669.91	7427.64
GntR family transcriptional regulator, transcriptional repressor for pyruvate dehydrogenase complex	40.04	68.64	15.35	18.19	156.62	68.67	3310.08	528.58	24.3	481.05	1204.51	318.99	451.67	1124.73	4569.78	2107.63	584.81	17257.8	7154.79	2773.18	36271.5	40	6076.98	20.89	9351.47	2083.55	1267.15	7325.17	686.75	288	1558.6	1940.24	3563.35	1341	13360.5	52427.3	2254.58	2745	4896.5	4093.17	3244.69	5950.5	64958	27180.9	7440.92	1561.97	3615.88	5646.58	7403.86
isocitrate dehydrogenase	39.87	94.47	67.18	50.46	99.79	58.33	3315.41	476.58	130.13	476.38	1216.79	408.16	444.5	1126.4	4575.11	2112.96	585.92	17263.1	7155.46	2772.18	36277.8	45.5	6075.98	25.89	8566.52	2074.55	1267.15	8477.95	683.75	265.89	1555.6	1946.46	3230.18	1342.67	13351.5	52427.7	2253.25	2739	4888.5	4080.17	3249.8	5952.5	64958.4	27183.9	7446.59	1565.97	3616.71	5618.41	7404.64
biopolymer transport protein ExbD	24.33	59	16.91	53.27	45.5	28.67	3324.08	250.58	49.42	401.92	1212.43	366.67	443.17	1118.33	4563.58	2099.83	592.61	17254.6	7145.08	2768.58	36269.7	30.5	6072.58	25.25	8729.14	2057.75	1264.75	9407.86	707.49	252.22	1544	1959.64	3669.24	1339	13336.5	52425.8	2246.58	2707	4867.5	4007.17	3220.69	5950.5	64959.9	27181.9	7421.92	1585.75	3612.49	5522.08	7392.86
N-acetyl-gamma-glutamyl-phosphate reductase	38.37	93.47	61.35	49.52	98.29	57.33	3315.41	477.58	127.63	475.88	1216.68	407.16	449	1127.4	4575.11	2112.96	586.81	17262.6	7155.46	2772.18	36277.8	45.5	6074.98	25.39	8509.8	2074.55	1267.15	8452.84	687.58	264.5	1555.6	1946.24	3225.18	1342.67	13351.5	52427.7	2253.25	2742	4888.5	4080.17	3248.69	5951.5	64958.4	27183.9	7446.59	1563.97	3618.71	5618.41	7403.53
ornithine carbamoyltransferase	34.37	81.47	58.85	38.02	92.79	53.66	3308.41	459.58	118.13	467.88	1211.52	309.66	438.5	1125.4	4573.11	2112.96	578.81	17262.6	7159.46	2769.18	36276.8	45	6072.98	21.39	9988.1	2073.55	1269.15	7649.84	635.25	235.5	1557.6	1940.24	2717.02	1340.67	13353.5	52427.7	2254.25	2735	4888.5	4079.17	3243.69	5949.5	64952.4	27176.2	7446.26	1544.17	3611.55	5604.91	7399.2
glycine betaine/proline transport system permease protein	22.26	61.53	46.07	16.18	62.07	41	3321.41	467.58	113.85	438.05	1205.96	549.44	437	1121.4	4564.11	2106.96	576.03	17262.1	7154.35	2771.18	36275.8	33	6071.98	15.45	8802.41	2067.55	1266.15	7636.45	606.37	176	1555.6	1938.68	3883.41	1335.67	13347.5	52427.7	2247.25	2726	4876.5	4075.17	3232.91	5946.5	64948.2	27159.6	7425.92	1548.75	3606.66	5575.91	7385.08
23S rRNA (cytosine1962-C5)-methyltransferase	24.94	44.44	27.85	27.99	70.22	49	3310.08	455.58	35.7	406.25	1203.38	277.89	441.67	1118.33	4562.58	2104.83	578.61	17258.6	7151.19	2770.58	36270.7	32	6072.58	21.69	10041	2068.75	1267.75	7781.47	665.05	211	1546	1943.64	2570.52	1336	13346.5	52426.8	2247.58	2728	4875.5	4070.17	3235.69	5948.5	64948	27163.2	7425.59	1545.97	3612.55	5584.58	7395.53
UPF0271 protein	47.04	73.14	39.18	55.13	155.12	72	3317.08	529.58	25.8	445.55	1207.62	331.99	447.17	1125.73	4574.78	2112.63	589.92	17258.3	7150.79	2773.18	36272.5	48	6074.98	23.39	8024.19	2081.55	1267.15	7730.28	678.25	257.39	1554.6	1943.46	3204.35	1341	13357.5	52427.3	2256.58	2751	4903.5	4095.17	3249.8	5950.5	64961	27178.2	7445.59	1571.97	3617.88	5644.58	7406.64
chloramphenicol-sensitive protein RarD	30.87	75.47	48.85	36.52	90.29	51.33	3313.41	469.58	114.63	471.38	1207.52	392.66	442	1123.4	4574.11	2112.96	581.81	17262.1	7155.46	2770.18	36277.8	44	6075.98	20.89	7921.3	2073.55	1267.15	7968.34	630.92	234	1550.6	1940.24	2959.52	1341.67	13351.5	52427.7	2253.25	2738	4888.5	4079.17	3243.69	5948.5	64953.4	27179.9	7444.59	1549.97	3613.55	5600.91	7397.53
phospholipid/cholesterol/gamma-HCH transport system ATP-binding protein	27.66	68.33	47.74	56.04	36.17	21	3313.41	216.58	131.75	427.25	1208.88	282.84	445.5	1124	4565.91	2114.16	583.72	17258.9	7149.75	2762.58	36274	57.5	6072.58	30.25	8286.19	2055.75	1264.75	8550.64	654.33	219.11	1544	1950.86	3226.74	1339.67	13336.5	52426.1	2245.25	2710	4876.5	4008.17	3217.8	5948.5	64953.2	27180.6	7441.92	1570.75	3621.49	5510.41	7371.97
16S rRNA (guanine1207-N2)-methyltransferase	36.04	57.64	33.85	44.69	96.12	57	3314.08	475.58	29.8	441.55	1208.85	296.99	436.17	1117.73	4568.78	2111.63	582.81	17258.3	7151.79	2772.18	36272.5	45	6072.98	23.39	8376.77	2073.55	1267.15	7162.67	660.92	252.5	1551.6	1946.24	3122.69	1342	13352.5	52427.3	2252.58	2732	4887.5	4079.17	3241.69	5949.5	64958	27179.2	7442.59	1562.17	3611.22	5612.58	7402.53
methylenetetrahydrofolate reductase (NADPH)	32.03	49.9	27.91	46.17	77.8	32.67	3308.08	236.58	33.12	394.02	1204.37	111.87	442.67	1122.13	4564.98	2106.43	581.01	17255.5	7149.28	2762.78	36273.3	42.5	6074.38	23.15	8656.14	2063.35	1266.55	7912.26	629.23	204.72	1548.2	1943.84	3498.08	1336	13345.5	52426.9	2246.58	2713	4882.5	4018.17	3225.69	5947.5	64951.9	27169.9	7430.92	1547.75	3612.83	5520.08	7372.86
cytochrome c-type biogenesis protein CcmH	17.83	36	25.24	53.71	36.5	21.67	3319.08	224.58	39.42	396.42	1205.05	270.17	435.17	1120.33	4563.58	2100.83	581.72	17255.1	7145.08	2763.58	36268.7	30	6072.58	20.75	8056.36	2056.75	1264.75	8006.97	639.67	212.61	1550	1947.86	4132.75	1333	13336.5	52425.8	2244.58	2702	4870.5	4007.17	3213.8	5947.5	64950.9	27168.9	7422.92	1551.75	3606	5499.58	7371.97
ATP-binding cassette, subfamily B, bacterial	188.59	374.25	237.23	178.11	502.89	280.32	65.15	1913.16	346.95	428.65	1288.2	1426.23	139.33	133.17	957.15	214.15	194.27	172.15	486.61	509.66	733.83	149	8009.66	64.76	33494.2	2826.5	290	24182.7	1025.72	546.01	2064	340.88	10364.1	365.01	16314.5	198.49	2582.17	4089	5302.5	5888.34	4183.43	6270.5	97065.3	40535.3	8388.85	2416.38	2116.19	8881.65	3628.78
Kdo2-lipid IVA lauroyltransferase	22.93	34.7	20.41	54.47	33.9	20.67	3319.08	227.58	39.02	402.72	1207.9	267.77	452.17	1122.73	4562.78	2109.63	585.81	17254.8	7146.68	2764.18	36271.5	48.5	6075.98	28.45	8231.64	2056.55	1266.15	8487.56	660.86	222.22	1541.6	1950.24	3147.41	1338	13338.5	52426.3	2244.58	2714	4875.5	4008.17	3222.69	5946.5	64952.9	27181.9	7437.92	1569.75	3621.16	5506.08	7370.86
DNA topoisomerase III	18.55	30.88	16.29	17.71	59.94	43	3308.08	448.58	20.98	401.58	1196.99	265.11	440.17	1117.33	4560.58	2104.83	577.61	17257.6	7154.3	2768.58	36271.7	32.5	6072.58	17.13	10892.1	2066.75	1268.75	6757.58	620.44	183.78	1541	1937.64	1557.96	1334	13347.5	52426.8	2248.58	2727	4875.5	4070.17	3229.69	5944.5	64943.1	27158.2	7423.59	1532.39	3612.27	5572.08	7391.53
peroxiredoxin (alkyl hydroperoxide reductase subunit C)	29.94	48.94	22.35	30.49	65.72	48	3316.08	466.58	30.2	407.25	1209.88	371.89	442.17	1119.33	4562.58	2112.83	579.61	17257.6	7148.19	2771.58	36270.7	51.5	6074.58	24.69	8346.47	2067.75	1266.75	7851.47	673.05	203	1544	1945.64	2304.02	1340	13345.5	52426.8	2248.58	2728	4879.5	4073.17	3234.69	5946.5	64951	27171.2	7438.59	1570.97	3616.05	5592.08	7399.53
zinc transport system ATP-binding protein	22.37	63.97	47.35	17.02	64.79	44.33	3309.41	447.58	117.13	432.88	1201.52	371.66	436.5	1120.4	4565.11	2106.96	574.81	17262.6	7157.46	2769.18	36276.8	32	6073.98	17.39	9426.8	2068.55	1268.15	6931.84	610.42	180.5	1543.6	1938.24	1970.52	1335.67	13348.5	52427.7	2250.25	2727	4875.5	4070.17	3229.69	5947.5	64943.4	27157.9	7423.59	1531.97	3608.55	5571.91	7393.53
zinc transport system permease protein	22.37	63.97	47.35	17.02	64.79	44.33	3309.41	447.58	117.13	432.88	1201.52	371.66	436.5	1120.4	4565.11	2106.96	574.81	17262.6	7157.46	2769.18	36276.8	32	6073.98	17.39	9426.8	2068.55	1268.15	6931.84	610.42	180.5	1543.6	1938.24	1966.52	1335.67	13348.5	52427.7	2250.25	2727	4875.5	4070.17	3229.69	5947.5	64943.4	27157.9	7423.59	1531.97	3608.55	5571.91	7393.53
flagellar FliL protein	24.27	75.77	51.51	47.2	67.89	46	3320.41	463.58	122.03	435.58	1211.27	473.56	442	1125	4570.91	2107.16	578.83	17261.9	7151.86	2771.58	36275	32	6072.58	18.69	7796.74	2067.75	1266.75	7299.36	664.06	202.78	1546	1941.08	2557.85	1335.67	13344.5	52427.1	2250.25	2735	4879.5	4072.17	3237.91	5948.5	64951.4	27167.6	7428.92	1553.97	3610.88	5587.91	7396.08
rare lipoprotein A	16.16	58.33	57.74	67.54	33.67	18	3316.41	208.58	126.25	424.75	1207.55	280.34	441	1125	4568.91	2103.16	577.72	17259.4	7149.75	2760.58	36275	30.5	6071.58	19.75	8730.19	2052.75	1264.75	6986.64	612	202.61	1546	1941.86	3133.91	1331.67	13336.5	52426.1	2246.25	2709	4873.5	4006.17	3211.8	5947.5	64947.2	27168.6	7422.92	1532.75	3610.16	5491.41	7361.97
sec-independent protein translocase protein TatB	24.93	39.7	22.91	44.47	54.9	25.67	3313.08	229.58	29.02	431.72	1202.57	187.27	441.17	1120.73	4564.78	2106.63	580.81	17254.8	7148.68	2762.18	36270.5	43.5	6074.98	22.45	7931.14	2059.55	1266.15	7386.56	615.03	240.22	1549.6	1944.24	3355.58	1337	13343.5	52426.3	2246.58	2710	4880.5	4014.17	3224.69	5946.5	64952.9	27179.9	7438.92	1548.75	3611.83	5516.08	7367.86
sulfonate transport system ATP-binding protein	16.04	23.64	29.35	54.19	53.62	37.67	3312.08	440.58	23.3	400.05	1207.84	179.99	446.67	1123.73	4569.78	2107.63	577.81	17257.8	7149.79	2768.18	36271.5	32	6073.98	17.89	7781.47	2067.55	1266.15	7881.17	617.08	196	1548.6	1938.24	2212.68	1335	13346.5	52427.3	2250.58	2736	4881.5	4071.17	3233.69	5944.5	64946	27159.9	7428.92	1526.97	3613.21	5575.58	7384.86
two-component system, NarL family, sensor histidine kinase EvgS	9.66	10	9.41	13.66	19	13.34	3300.41	191.91	20.59	390.59	1187.49	62.84	438.34	1115.66	4553.91	2100.16	571.5	17254.9	7147.41	2758.91	36269.3	31	6071.91	16.25	6460.09	2054.75	1265.75	4893.75	556.49	172.66	1535	1936.09	1357.08	1331	13337.5	52425.8	2247.91	2706	4877.5	4018.84	3216.91	5948.5	64941.6	27163.6	7796.59	1512.75	3687.33	5606.91	7538.75
uncharacterized protein	48.21	73.14	32.69	43.42	119.62	64	3308.75	483.25	24.63	397.38	1207.07	218.32	436	1121.4	4569.45	2118.3	579.7	17257.5	7148.46	2770.85	36271.8	62	6071.65	26.89	9590.58	2070.55	1267.15	8988.56	671.75	200.78	1553.6	1946.35	4310.35	1343	13352.5	52427.3	2246.25	2732	4885.5	4073.5	3240.25	5942.5	64957.4	27168.2	7073.25	1576.97	3537.88	5489.25	7219.75
biopolymer transport protein TolR	18.66	68.33	53.41	72.1	35.67	21	3317.41	215.58	129.25	422.25	1212.27	286.34	440	1123	4569.91	2103.16	581.61	17258.9	7149.75	2762.58	36273	30	6073.58	20.25	7841.97	2053.75	1264.75	7387.03	643.16	214.22	1541	1947.64	2563.74	1333.67	13336.5	52426.1	2247.25	2710	4873.5	4005.17	3214.69	5948.5	64952.2	27170.6	7421.92	1542.75	3608.99	5500.91	7371.86
molybdopterin adenylyltransferase	23.44	42.44	29.35	46.49	67.72	48	3314.08	455.58	31.2	401.75	1204.05	274.39	436.17	1119.33	4565.58	2105.83	580.61	17258.1	7147.19	2770.58	36270.7	32	6071.58	19.19	7369.47	2067.75	1265.75	7042.97	654.22	202.5	1547	1943.64	2545.19	1335	13344.5	52426.8	2248.58	2728	4878.5	4071.17	3232.69	5947.5	64950	27163.2	7427.59	1545.97	3608.22	5584.58	7392.53
glycine dehydrogenase	29.93	46.2	15.08	25.03	76.9	31.67	3308.08	248.58	28.02	431.72	1197.46	191.27	441.17	1119.73	4560.78	2105.63	578.7	17254.8	7148.68	2763.18	36271.5	44.5	6074.98	22.45	7820.42	2061.55	1266.15	6798.95	622.86	235.33	1546.6	1944.02	3109.08	1337	13345.5	52426.3	2245.58	2710	4881.5	4018.17	3226.58	5947.5	64952.9	27179.9	7436.92	1554.75	3611.83	5526.08	7372.75
arsenical pump membrane protein	23.43	34.2	28.58	57.53	61.4	45	3314.08	437.58	19.52	396.72	1210.96	186.77	437.67	1118.73	4572.78	2111.63	582.7	17257.8	7148.68	2768.18	36272.5	41	6071.98	18.45	7507.92	2067.55	1267.15	7090.95	620.19	181.33	1543.6	1939.02	2496.58	1338	13347.5	52427.3	2251.58	2732	4885.5	4073.17	3236.58	5944.5	64949.9	27166.2	7436.59	1534.75	3610.33	5580.58	7387.42
sulfonate transport system permease protein	16.04	23.64	29.68	54.63	52.62	37.67	3312.08	440.58	23.3	400.05	1207.62	179.99	446.67	1121.73	4568.78	2107.63	577.92	17257.8	7149.79	2768.18	36271.5	32	6073.98	17.89	7644.69	2067.55	1266.15	7224.28	618.42	195.89	1546.6	1938.46	2209.35	1335	13346.5	52427.3	2250.58	2736	4881.5	4070.17	3232.8	5944.5	64946	27159.9	7426.92	1525.97	3612.88	5575.58	7384.97
myo-inositol 2-dehydrogenase / D-chiro-inositol 1-dehydrogenase	70.4	109.8	49.25	35.8	253.6	138	9809.25	1247.75	43.15	778.95	1087.03	601.9	761	2145.6	8005.55	4053.7	1025.3	34342.6	13945.6	4996.15	71633.2	24	1505.35	12.55	8378.25	626.45	2193.85	10823	844.63	329	546.4	3510.65	3357.58	2321	5133.5	104619	1401.75	401	3982.5	1365.5	1275.75	3602.5	666.75	474.75	4193.75	283.25	6697.33	847.75	15333.2
peptidyl-prolyl cis-trans isomerase C	9.83	12	20.91	33.27	22.5	13.67	3310.08	201.58	24.42	394.42	1193.93	162.67	439.17	1118.33	4558.58	2100.83	574.61	17255.1	7148.08	2758.58	36268.7	30	6071.58	17.75	8896.14	2051.75	1265.75	6459.36	568.99	178.72	1540	1935.64	1966.74	1330	13337.5	52425.8	2244.58	2703	4870.5	4005.17	3209.69	5943.5	64939.9	27158.9	7418.92	1520.75	3609.99	5475.58	7354.86
DnaK suppressor protein	14.33	27	21.41	42.77	27	17.67	3312.08	208.58	27.92	391.92	1197.27	170.67	439.67	1119.33	4560.58	2100.83	576.61	17254.6	7145.08	2760.58	36268.7	31	6073.58	18.25	7611.64	2052.75	1265.75	6759.36	600.83	190.22	1543	1941.64	2556.08	1331	13336.5	52425.8	2243.58	2707	4871.5	4005.17	3216.69	5944.5	64944.9	27164.9	7422.92	1530.75	3608.33	5488.58	7360.86
malonate-semialdehyde dehydrogenase (acetylating) / methylmalonate-semialdehyde dehydrogenase	41.42	59.78	32.12	36.66	114.74	61	3320.75	501.25	25.51	449.01	1209.31	397.64	447.5	1123.8	4572.65	2116.1	588.23	17258.2	7150.17	2771.45	36273.6	54	6077.05	27.03	8165.57	2073.35	1266.55	9146.7	661.85	248.73	1555.2	1944.61	3568.29	1345	13355.5	52427.9	2248.25	2736	4885.5	4074.5	3240.58	5942.5	64955.5	27175.2	7072.25	1573.19	3542.1	5489.25	7215.08
hemoglobin/transferrin/lactoferrin receptor protein	8.33	11	8.41	14.77	23	13.67	3300.08	192.58	20.92	385.92	1194.6	66.17	434.67	1118.33	4554.58	2099.83	573.61	17254.6	7145.08	2757.58	36268.7	30	6070.58	15.25	7939.64	2051.75	1264.75	6398.86	568.16	168.22	1544	1938.64	3020.41	1333	13336.5	52425.8	2243.58	2697	4867.5	4004.17	3207.69	5942.5	64936.9	27158.9	7418.92	1510.75	3605.66	5470.58	7356.86
uncharacterized protein	13.83	22	15.91	22.27	27.5	17	3307.08	207.58	30.42	394.42	1191.27	159.17	438.17	1117.33	4554.58	2099.83	572.61	17255.1	7148.08	2760.58	36268.7	30	6071.58	19.75	8668.94	2053.75	1265.75	5766.86	593.66	189.72	1541	1938.64	2454.08	1331	13337.5	52425.8	2242.58	2701	4867.5	4005.17	3211.69	5945.5	64942.9	27162.2	7418.59	1532.95	3609.33	5484.58	7364.53
acetylornithine/N-succinyldiaminopimelate aminotransferase	14.66	56.33	44.41	43.1	29.67	17	3312.41	208.58	121.25	422.25	1199.61	272.84	439	1122	4564.91	2102.16	576.61	17258.9	7149.75	2760.58	36273	30	6071.58	18.25	7402.97	2052.75	1264.75	6528.53	598.5	190.22	1542	1941.64	2543.08	1331.67	13336.5	52426.1	2244.25	2706	4870.5	4005.17	3209.69	5946.5	64945.2	27163.6	7419.92	1530.75	3608.33	5488.91	7361.86
uncharacterized protein	19.33	34	16.08	23.33	56	41.67	3316.08	464.58	24.92	401.92	1198.16	351.17	434.67	1116.33	4561.58	2104.83	576.5	17257.6	7147.08	2771.58	36269.7	32	6071.58	17.25	6817.42	2064.75	1265.75	7082.75	621.16	189.33	1539	1943.42	1465.08	1335	13344.5	52426.8	2246.58	2725	4875.5	4071.17	3232.58	5946.5	64948.9	27161.9	7423.92	1552.75	3606.33	5582.58	7389.75
benzoate membrane transport protein	16.33	20	8.91	13.77	43	18.67	3306.08	220.58	20.92	393.92	1188.6	171.17	438.67	1117.33	4556.58	2103.83	576.61	17254.6	7146.08	2759.58	36268.7	40	6071.58	19.25	7380.14	2055.75	1264.75	6678.86	578.66	172.22	1539	1936.64	2599.91	1332	13338.5	52425.8	2242.58	2704	4873.5	4010.17	3213.69	5943.5	64940.9	27159.9	7423.92	1532.75	3611.66	5488.58	7357.86
membrane-bound lytic murein transglycosylase B	12.33	21	10.08	22.33	27	16.67	3307.08	208.58	27.92	391.92	1191.16	158.17	438.67	1116.33	4555.58	2099.83	575.5	17254.6	7145.08	2760.58	36268.7	30	6073.58	18.25	7204.42	2052.75	1264.75	6473.75	597.16	183.33	1539	1941.42	2449.08	1331	13336.5	52425.8	2241.58	2701	4867.5	4004.17	3210.58	5944.5	64942.9	27160.9	7417.92	1529.75	3608.33	5483.58	7360.75
aromatic-amino-acid transaminase	8.33	10	15.41	31.77	20	12.67	3316.08	212.58	19.92	397.92	1190.6	248.17	442.67	1116.33	4560.58	2100.83	575.61	17254.6	7148.08	2759.58	36268.7	30	6072.58	17.25	8080.64	2051.75	1265.75	6110.86	565.16	176.22	1536	1935.64	1885.41	1330	13337.5	52425.8	2244.58	2707	4870.5	4005.17	3207.69	5942.5	64940.9	27159.9	7417.92	1525.75	3611.66	5476.58	7353.86
Lrp/AsnC family transcriptional regulator	8.33	11	15.08	32.33	23	12.67	3310.08	201.58	20.92	391.92	1189.83	159.17	438.67	1118.33	4557.58	2100.83	572.5	17254.6	7145.08	2758.58	36268.7	30	6071.58	16.25	7668.42	2050.75	1264.75	6063.75	561.83	170.33	1543	1935.42	2521.75	1329	13336.5	52425.8	2242.58	2703	4870.5	4005.17	3206.58	5942.5	64939.9	27159.9	7419.92	1518.75	3608	5474.58	7349.75
formate dehydrogenase subunit gamma	8.93	10.2	23.57	52.85	21.4	12.67	3315.08	202.58	22.52	394.72	1197.29	164.27	444.67	1119.73	4563.78	2102.63	578.03	17254.8	7146.68	2759.18	36270.5	30	6072.98	17.45	7233.58	2052.55	1265.15	6578.28	576.87	181	1539.6	1936.68	2115.58	1330	13338.5	52426.3	2244.58	2709	4873.5	4005.17	3207.91	5942.5	64941.9	27159.9	7419.92	1518.75	3611.33	5477.58	7350.08
formate dehydrogenase iron-sulfur subunit	11.33	10	23.07	52.65	21	12.67	3314.08	202.58	21.92	394.92	1194.82	162.67	443.67	1119.33	4562.58	2105.83	576.83	17254.6	7145.08	2758.58	36268.7	39	6072.58	20.25	7228.08	2050.75	1264.75	6619.08	576.5	182	1539	1937.08	1963.41	1331	13336.5	52425.8	2244.58	2709	4875.5	4006.17	3208.91	5942.5	64942.9	27162.9	7426.92	1527.75	3614.66	5480.58	7350.08
apolipoprotein D and lipocalin family protein	11.33	14	9.08	13.83	19.5	13.67	3300.08	193.58	19.42	388.92	1190.99	72.17	438.17	1115.33	4556.58	2103.83	574.5	17254.6	7145.08	2757.58	36268.7	39.5	6071.58	19.25	7326.42	2051.75	1264.75	6117.75	557.99	176.33	1535	1939.42	2526.41	1336	13336.5	52425.8	2244.58	2700	4869.5	4004.17	3209.58	5942.5	64937.9	27161.9	7422.92	1517.75	3612.16	5475.08	7359.75
uncharacterized protein	8.33	11	15.74	33.21	21	13.67	3316.08	214.58	20.92	397.92	1191.71	249.17	443.67	1119.33	4558.58	2100.83	574.72	17254.6	7145.08	2759.58	36268.7	30	6072.58	17.25	7512.86	2049.75	1264.75	6156.97	572.83	180.11	1538	1938.86	1960.41	1330	13336.5	52425.8	2242.58	2706	4870.5	4006.17	3208.8	5942.5	64940.9	27158.9	7418.92	1528.75	3611.66	5476.58	7349.97
dTDP-4-dehydrorhamnose reductase	26.03	71.23	55.58	46.17	64.47	42.33	3322.08	468.25	125.78	476.68	1217.71	473.87	449.33	1126.47	4573.98	2113.43	584.01	17262.5	7154.62	2771.45	36277.9	42.5	6075.05	25.15	8185.8	2067.35	1266.55	8413.93	650.9	254.39	1551.2	1946.17	3017.41	1343.67	13349.5	52428.3	2246.92	2732	4873.5	4057.5	3233.36	5944.5	64949.6	27178.9	7063.25	1561.75	3538.16	5468.08	7209.86
phospholipid-binding lipoprotein MlaA	12.33	22	11.07	24.65	25	16.67	3308.08	209.58	28.92	393.92	1192.49	160.67	443.67	1117.33	4556.58	2099.83	576.83	17254.6	7145.08	2760.58	36268.7	30	6074.58	19.25	6809.08	2052.75	1264.75	6280.58	610.17	191	1536	1942.08	1959.08	1331	13336.5	52425.8	2241.58	2704	4867.5	4004.17	3210.91	5944.5	64942.9	27160.9	7416.92	1529.75	3611.33	5485.58	7361.08
microcin C transport system permease protein	8.33	10	15.41	32.77	21	12.67	3304.08	191.58	20.92	387.92	1189.27	65.17	438.67	1118.33	4558.58	2100.83	570.61	17254.6	7145.08	2757.58	36268.7	30	6071.58	16.25	7101.64	2050.75	1264.75	6200.86	562.83	170.22	1539	1935.64	1944.08	1329	13336.5	52425.8	2242.58	2703	4870.5	4004.17	3207.69	5942.5	64938.9	27156.9	7418.92	1509.75	3608.33	5473.58	7349.86
microcin C transport system permease protein	8.33	10	15.41	32.77	21	12.67	3304.08	191.58	20.92	387.92	1189.27	65.17	438.67	1118.33	4558.58	2100.83	570.61	17254.6	7145.08	2757.58	36268.7	30	6071.58	16.25	7101.64	2050.75	1264.75	6200.86	562.83	170.22	1539	1935.64	1944.08	1329	13336.5	52425.8	2242.58	2703	4870.5	4004.17	3207.69	5942.5	64938.9	27156.9	7418.92	1509.75	3608.33	5473.58	7349.86
arginine:ornithine antiporter / lysine permease	19.44	33.44	18.52	15.55	58.22	44	3302.08	440.58	18.7	395.25	1194.94	172.39	434.67	1116.33	4559.58	2104.83	572.5	17257.6	7147.19	2767.58	36269.7	33	6071.58	15.69	6471.55	2064.75	1265.75	5721.86	608.05	174.11	1543	1937.42	1374.19	1335	13344.5	52426.8	2247.58	2724	4875.5	4069.17	3228.58	5944.5	64942	27157.2	7423.59	1526.17	3606.22	5570.58	7386.42
oligopeptidase A	13.83	23	15.58	22.83	26.5	17.67	3308.08	208.58	29.42	394.42	1189.16	160.67	438.17	1115.33	4556.58	2099.83	575.5	17255.1	7145.08	2760.58	36268.7	30	6073.58	19.75	6785.92	2051.75	1264.75	5828.25	590.66	188.83	1535	1941.42	1957.08	1331	13336.5	52425.8	2241.58	2701	4867.5	4004.17	3211.58	5945.5	64942.9	27160.9	7416.92	1530.75	3609.33	5485.58	7360.75
4-hydroxyphenylpyruvate dioxygenase	20.2	33.4	10.91	26.78	51.3	22	3309.75	227.25	28.95	391.85	1200.15	177.2	442.5	1123.8	4560.65	2105.1	577.12	17254.7	7145.95	2761.45	36272.6	39.5	6072.05	21.65	8653.69	2054.35	1265.55	8437.87	619.57	185.78	1544.2	1943.39	3430.58	1335	13341.5	52426.9	2237.25	2700	4864.5	3996.5	3209.47	5939.5	64941.2	27160.2	7049.25	1544.75	3532.83	5365.75	7179.97
ion channel-forming bestrophin family protein	8.33	12	15.58	37.83	19.5	12.67	3305.08	190.58	19.42	385.92	1192.99	65.17	434.17	1115.33	4558.58	2100.83	569.5	17254.6	7145.08	2757.58	36271.7	30.5	6070.58	15.25	7864.92	2049.75	1264.75	5035.25	554.49	165.33	1534	1935.42	1455.91	1330	13336.5	52425.8	2243.58	2700	4870.5	4003.17	3206.58	5942.5	64938.9	27165.9	7416.92	1508.75	3606.16	5474.08	7351.75
4-carboxymuconolactone decarboxylase	25.7	29.9	20.41	33.78	68.3	25	3317.75	250.25	25.95	400.35	1198.65	277.2	442.5	1122.8	4563.65	2110.1	573.12	17255.2	7146.95	2761.45	36271.6	49	6072.05	24.15	8077.99	2058.35	1265.55	8472.87	596.57	178.28	1544.2	1938.39	3199.58	1335	13343.5	52426.9	2239.25	2706	4873.5	4002.5	3212.47	5939.5	64942.2	27160.2	7055.25	1557.95	3536.33	5373.25	7177.97
RpiR family transcriptional regulator, carbohydrate utilization regulator	8.33	10	9.07	13.65	19	12.67	3306.08	202.58	19.92	393.92	1183.49	151.17	442.67	1116.33	4554.58	2099.83	570.83	17254.6	7145.08	2758.58	36268.7	30	6072.58	17.25	6552.88	2049.75	1264.75	5430.08	565.17	172	1533	1936.08	1362.08	1329	13336.5	52425.8	2240.58	2703	4867.5	4004.17	3207.91	5942.5	64937.9	27155.9	7415.92	1517.95	3611.33	5473.58	7350.08
arginine N-succinyltransferase	8.33	12	8.08	13.33	19	12.67	3313.08	210.58	17.92	393.92	1184.83	243.17	432.67	1114.33	4554.58	2099.83	568.5	17254.6	7145.08	2759.58	36268.7	30	6070.58	15.25	6682.42	2049.75	1264.75	5075.75	543.83	160.33	1534	1935.42	1443.75	1329	13336.5	52425.8	2240.58	2697	4867.5	4005.17	3206.58	5942.5	64938.9	27156.9	7415.92	1526.75	3605	5473.58	7349.75
uncharacterized protein	8.33	10	8.41	12.77	19	12.67	3306.08	201.58	19.92	391.92	1182.94	150.17	437.67	1115.33	4553.58	2099.83	569.61	17254.6	7145.08	2758.58	36268.7	30	6071.58	16.25	6404.64	2050.75	1264.75	5363.86	553.5	165.22	1534	1935.64	1361.75	1329	13336.5	52425.8	2240.58	2700	4867.5	4004.17	3206.69	5942.5	64937.9	27155.9	7415.92	1517.75	3608	5472.58	7349.86
MFS transporter, AAHS family, 4-hydroxybenzoate transporter	13.33	19	8.41	12.77	41	18.67	3300.08	210.58	18.92	387.92	1182.27	74.17	437.67	1116.33	4554.58	2099.83	572.61	17254.6	7145.08	2758.58	36268.7	31	6071.58	16.25	6356.64	2052.75	1264.75	4894.86	565.83	167.22	1533	1935.64	1356.08	1329	13338.5	52425.8	2241.58	2703	4871.5	4008.17	3208.69	5943.5	64938.9	27154.9	7415.92	1515.75	3608.33	5484.58	7354.86
fatty-acyl-CoA synthase	72.44	72.5	48.59	70.09	110.2	63.34	3226.24	307.74	51.56	153.11	1269.6	220.01	149.51	100.09	885.54	180.19	142.35	141.54	590.19	438.64	707.71	133.5	8013.84	64.25	7459.01	2704.45	267.35	16361.6	579.23	219.34	1956.4	323.26	3055.76	338	16224	198.65	2738.74	3912	6293	5716.51	4013.79	6245	96998.3	40466.6	8683.43	2251.35	4383.91	8286.74	8252.97
aromatic amino acid transport protein AroP	8.33	10	8.08	12.33	19	12.67	3300.08	191.58	18.92	387.92	1182.16	60.17	437.67	1115.33	4553.58	2099.83	569.5	17254.6	7145.08	2757.58	36268.7	30	6071.58	16.25	6402.42	2049.75	1264.75	4914.75	552.16	164.33	1533	1935.42	1357.08	1329	13336.5	52425.8	2240.58	2700	4867.5	4003.17	3206.58	5942.5	64936.9	27154.9	7415.92	1509.75	3608.33	5471.58	7349.75
ATP-binding cassette, subfamily B, multidrug efflux pump	7	10	13.75	31	24	12	3309.75	201.25	18.25	389.25	1190.83	154.5	438	1118	4559.25	2100.5	570.5	17254.2	7142.75	2757.25	36268	29	6071.25	16.25	8271.75	2045.75	1263.75	6314.75	560.83	164	1544	1934.75	3596.08	1330	13335.5	52425.8	2238.25	2697	4860.5	3989.5	3197.25	5936.5	64935.2	27152.2	7039.25	1513.75	3529.33	5339.25	7167.75
inosose dehydratase	33.1	48.2	31.75	32.7	98.9	63	9802.25	676.75	37.85	722.05	1056.63	330.1	753.5	2136.4	7985.95	4040.3	1007.7	34335.4	13936.9	4970.35	71625.8	14	1501.15	9.45	8191.75	581.05	2190.65	8187.95	711.53	249.5	528.6	3503.85	3028.58	2305	5101.5	104615	1383.75	334	3948.5	1213.5	1222.75	3592.5	646.75	463.75	4171.75	226.25	6694.33	587.75	15247.2
bile acid:Na+ symporter, BASS family	16.71	30.14	13.69	15.42	58.62	43.33	3314.75	459.25	18.63	401.38	1198.41	349.82	436	1117.4	4561.45	2105.3	576.7	17257.5	7146.46	2768.85	36270.8	31	6071.65	15.89	6596.58	2061.55	1265.15	6810.06	613.42	169.78	1536.6	1940.35	1522.69	1336	13345.5	52427.3	2241.25	2718	4865.5	4055.5	3219.25	5938.5	64939.4	27152.6	7042.92	1534.97	3527.22	5435.25	7199.42
MFS transporter, ACS family, glucarate transporter	10.83	17	16.83	25.33	52.5	38	201.83	572.83	9.67	675.67	1042.83	182.67	781.17	2154.83	8267.83	4079.83	1038.5	34375.8	13551.8	5104.33	71850.2	23.5	4132.33	12	8382.67	1459.5	2271	7962	801.66	233.33	1152	3554.67	1842	2342	10485.5	104652	1550.83	1584	2437.5	2211.67	2489.33	5654.5	32894.2	13893	7007.84	900.5	872.5	3157.83	2151.67
uncharacterized protein	42.54	75.14	43.51	68.07	143.12	81	3242.58	614.08	35.3	172.55	1260.06	662.49	104.17	91.23	876.28	139.13	127.53	141.78	583.29	448.18	692.97	47	8006.98	25.39	11530.5	2698.05	263.15	8549.39	535.25	227.28	1955.6	315.68	3857.18	318	16221	194.85	2736.08	3906	6264	5751.17	3993.91	6238	96996.5	40440.2	7858.09	2222.87	4172.21	8106.58	7925.75
lysozyme	21.98	82.66	71.48	28.86	37.34	27.34	6595.48	375.82	217.84	729.84	928.21	322.02	753.34	2138.66	7986.48	4036.98	1009.22	34340.5	13778.2	4961.82	71633.3	12	1489.82	6.5	6973.28	579.5	2191.5	6306.06	664.99	209.1	514	3488.62	1556.49	2279.34	5089	104606	1175.16	322	2897	941.68	1222.04	3611	633.84	464.52	5671.18	204.5	4830.99	972.48	11205.7
cystathione beta-lyase	28.37	39.14	26.1	28.58	82.12	58.34	6603.16	634.16	32.72	756.47	937.57	310.16	754.84	2133.06	7988.36	4041.46	1013.2	34334.9	13778.9	4970.76	71627.1	16	1492.56	10.64	11164.7	592.3	2193.9	7925.31	722.25	307.94	528.6	3491.44	2372.94	2290	5105	104607	1173.16	334	2890	980.34	1234.16	3600	636.95	475.84	4934.84	221.72	4675.22	820.16	10868.5
putative transcriptional regulator	15.99	16	22.82	45.43	33	26.01	6598.49	376.49	29.51	666.51	923.43	111.01	752.01	2132.99	7983.49	4034.99	1008.11	34331.5	13766.5	4960.49	71624	11	1489.49	6.5	6881.73	574.5	2190.5	7301.61	660.99	206.88	515	3487.73	1561.83	2278	5088	104606	1170.49	315	2890	927.01	1211.6	3601	630.51	458.51	5293.51	201.5	4751.33	836.49	11016.6
tripeptide aminopeptidase	32.55	55.88	26.21	33.27	113.94	85.33	6597.83	869.83	29.23	679.83	943.05	325.11	756.17	2135.33	7988.83	4043.33	1011	34336.8	13777	4977.83	71627.7	13.5	1490.83	7.38	14197.1	597.5	2195.5	8714.22	786.77	219.89	527	3490.17	2192.88	2288	5107	104608	1171.83	354	2883	1026.67	1234.83	3593	629.39	447.83	4544.51	221.14	4597.94	762.33	10721.8
2-dehydro-3-deoxygluconokinase	35.13	58.6	36.66	57.37	95.2	60.67	6611.83	656.83	37.97	677.57	952.84	337.47	761.67	2138.53	7994.43	4041.73	1012.71	34334.4	13772.6	4973.63	71630.1	14	1492.03	10.1	10950.7	590.9	2192.7	9902.71	766.1	230.22	528.8	3493.19	3030	2287	5104	104608	1169.83	338	2882	967.67	1219.94	3594	634.17	454.17	4540.17	234.7	4597	695.83	10697.6
chloride channel protein, CIC family	21.16	22	31.32	49.04	37.5	27.34	6599.16	376.16	33.34	704.34	930.88	117.34	752.84	2131.66	7985.16	4039.66	1008.22	34331.7	13765.2	4959.16	71625.3	22	1490.16	12	8335.78	572.5	2189.5	7589.72	674.5	251.94	524	3489.28	3028.5	2284	5089	104606	1168.16	309	2884	911.34	1205.38	3597	628.84	471.84	4926.84	206.5	4676	718.16	10834.7
xylulokinase	37.64	42.84	31.1	27.39	100.02	59.67	6604.83	653.83	36.15	757.1	938.15	321.09	756.67	2135.13	7993.23	4049.93	1013.51	34335.2	13770.1	4971.03	71628.3	34	1492.63	18.34	8645.02	590.1	2191.3	10961.6	718.79	308	536.2	3493.59	3680.44	2295	5105	104608	1168.83	335	2889	971.67	1233.94	3596	636.28	478.17	4573.17	244.92	4603.22	707.83	10685.6
zinc transporter, ZIP family	22.86	35.72	10.65	8.39	76.46	42.67	111.33	443.33	12.21	393.26	1079.59	271.53	437.67	1118.13	4564.73	2109.93	579.4	17256.7	6983.86	2769.53	36274.3	42	6062.13	19.72	9516.66	2073.6	1267.8	7395.23	622.73	183.67	1544.2	1924.87	1983.65	1321	13350	52420.2	2027.33	2721	3805	3814.67	3226.33	5941	64924	27153.7	7427.67	1542.66	1433.99	5553.33	2652
sugar-phosphatase	22.26	31.2	18.49	26.3	58.4	32.34	6602.16	405.16	28.44	706.64	925.9	215.94	752.34	2132.06	7982.36	4035.46	1007.31	34331.4	13767.8	4961.76	71625.1	14	1490.56	7.7	7721.06	576.3	2189.9	7099.81	670.86	244.55	523.6	3488.66	2522.83	2282	5093	104606	1166.16	310	2883	916.34	1207.27	3597	628.84	463.84	4918.84	211.5	4672.33	727.16	10836.6
ATP-dependent helicase Lhr and Lhr-like helicase	17.93	29.7	13.66	36.47	48.9	18.67	107.33	194.33	19.77	417.47	1076.07	76.27	441.17	1119.73	4564.53	2106.13	578.31	17253.5	6976.93	2759.93	36270.5	42.5	6062.73	22.2	8151.89	2058.8	1264.4	7370.81	610.03	239.22	1548.6	1929.49	3187.33	1319	13341	52418.6	2025.33	2701	3803	3751.67	3211.44	5942	64929.7	27171.7	7433.67	1536	1433.83	5480.83	2620.11
alpha,alpha-trehalase	19.27	18.44	20.1	26.38	33.72	26.34	6595.16	375.16	32.12	667.67	918.77	106.56	751.84	2130.66	7979.16	4037.66	1003	34331.7	13764.3	4959.16	71623.3	19	1489.16	11.44	7275.67	570.5	2189.5	6802.61	660.05	202.94	512	3487.84	2142.94	2280	5087	104606	1163.16	306	2879	911.34	1203.16	3596	624.95	453.84	4916.84	206.72	4676.22	704.16	10832.5
sn-glycerol 3-phosphate transport system substrate-binding protein	35.94	46.44	41.6	29.49	97.72	46.67	6599.83	424.83	47.45	719	923.21	233.89	759.17	2138.33	7982.83	4038.33	1010.11	34333.3	13762.9	4960.83	71622.7	22	1490.83	19.44	8707.72	573.5	2188.5	8373.22	727.55	274.5	526	3488.39	3742.1	2283	5092	104606	1161.83	309	2879	908.67	1203.94	3597	627.28	459.17	4547.17	230.72	4604.88	609.83	10657.6
sn-glycerol 3-phosphate transport system permease protein	29.44	36.44	25.1	25.99	86.22	38.67	6599.83	424.83	36.95	710.5	923.21	224.89	757.67	2138.33	7981.83	4038.33	1010.11	34331.8	13762.9	4960.83	71622.7	22	1490.83	14.94	8708.22	572.5	2188.5	8517.22	704.05	258	527	3488.39	3735.1	2283	5092	104606	1161.83	309	2879	908.67	1200.94	3594	627.28	459.17	4548.17	227.72	4601.88	606.83	10656.6
PTS system, maltose/glucose-specific IIC component	14.66	16	14.16	24.66	33	25.67	6594.16	375.16	27.84	663.84	918.66	104.34	751.34	2130.66	7977.16	4033.66	1003	34331.2	13765.2	4959.16	71623.3	10	1489.16	6.5	7664.84	569.5	2190.5	6272.5	655.99	194.66	510	3486.84	1556.5	2278	5088	104606	1163.16	306	2877	910.34	1201.16	3595	623.84	450.17	4910.51	195.5	4672	699.16	10833.2
sn-glycerol 3-phosphate transport system permease protein	29.44	36.44	25.1	25.99	85.22	38.67	6599.83	424.83	36.95	710.5	923.21	224.89	757.67	2138.33	7981.83	4038.33	1010.11	34331.8	13762.9	4960.83	71622.7	22	1490.83	14.94	8705.22	572.5	2188.5	8373.22	704.05	258	526	3488.39	3735.1	2283	5092	104606	1161.83	309	2879	908.67	1200.94	3594	627.28	459.17	4547.17	227.72	4601.88	606.83	10656.6
N-ethylmaleimide reductase	25.33	36	22.82	53.65	62	33.67	6604.83	410.83	36.17	670.17	929.65	215.67	760.67	2133.33	7983.83	4038.33	1008.33	34330.8	13761.8	4961.83	71623.7	19	1490.83	13.5	9024.83	570.5	2188.5	8262.83	723.33	225	517	3490.83	3242.49	2282	5088	104606	1162.83	313	2876	901.67	1200.16	3592	630.17	456.17	4538.17	229.5	4602.99	596.83	10663.8
sn-glycerol 3-phosphate transport system ATP-binding protein	13.44	16.44	14.1	24.99	36.22	24.67	6599.83	385.83	30.95	667.5	921.21	193.89	756.67	2136.33	7977.83	4033.33	1006.11	34330.8	13761.9	4958.83	71622.7	9	1489.83	7.94	8629.22	566.5	2188.5	8447.22	677.05	198	522	3486.39	3437.1	2278	5086	104606	1157.83	303	2867	897.67	1191.94	3589	620.28	444.17	4532.17	201.72	4596.88	565.83	10646.6
6-phosphogluconolactonase	22.33	32	18.83	27.33	68	51.67	6597.83	623.83	26.17	669.17	929.33	210.67	752.67	2132.33	7984.83	4038.33	1006	34333.8	13764.8	4967.83	71625.7	11	1489.83	6.5	8617.97	578.5	2190.5	8193	698.33	200.33	518	3488.17	1931.5	2283	5096	104606	1163.83	328	2876	963.67	1215.83	3591	627.17	447.17	4538.17	208.7	4595	664.83	10680.5
glyoxylate/hydroxypyruvatereductase	13.33	16	13.49	25.21	36	24.67	6605.83	395.83	29.17	671.17	922.54	282.67	756.67	2134.33	7978.83	4033.33	1004.22	34330.8	13761.8	4959.83	71622.7	9	1489.83	7.5	8271.61	565.5	2188.5	8472.72	675.66	196.11	518	3486.61	2713.49	2278	5086	104606	1157.83	303	2867	897.67	1193.05	3589	621.17	445.17	4532.17	209.5	4596.99	566.83	10646.7
ribonuclease inhibitor	20.33	29	19.33	25.83	64.5	49.67	6595.83	621.83	26.67	669.17	927.83	207.67	753.17	2132.33	7981.83	4038.33	1005	34333.8	13764.8	4967.83	71623.7	11.5	1489.83	6.5	7948.67	578.5	2190.5	7106	696.33	201.33	513	3488.17	1565	2283	5095	104606	1163.83	327	2875	960.67	1212.83	3591	624.17	444.17	4536.17	205.5	4594.5	662.33	10680.5
cellulose synthase (UDP-forming)	18.33	25	20.16	44.77	57	30.67	6597.83	395.83	29.17	701.17	928.44	120.67	757.67	2134.33	7983.83	4035.33	1006.11	34330.8	13763.8	4958.83	71622.7	12	1490.83	8.5	7674.19	569.5	2188.5	6586.11	692	246.22	516	3487.39	2429.5	2281	5090	104606	1162.83	309	2876	899.67	1197.94	3591	625.17	457.17	4538.17	199.7	4596	589.83	10651.6
biotin/methionine sulfoxide reductase	16.33	16	13.33	26.33	32	24.67	6593.83	374.83	29.17	662.17	925.33	102.67	753.67	2133.33	7976.83	4037.33	1001	34330.8	13761.8	4957.83	71622.7	18	1488.83	9.5	6875.67	564.5	2188.5	6639	680.83	189.33	508	3487.17	1701	2280	5086	104606	1157.83	300	2869	895.67	1191.83	3589	620.17	446.17	4536.17	200.5	4596	566.83	10646.5
osmotically inducible lipoprotein OsmB	13.33	17	12.83	23.33	32	24.67	6593.83	376.83	28.17	665.17	917.32	105.67	760.67	2132.33	7976.83	4033.33	1005	34330.8	13761.8	4957.83	71622.7	9	1490.83	8.5	7063.17	564.5	2188.5	6392.5	671.32	199.33	508	3486.17	1558.49	2278	5086	104606	1157.83	306	2867	894.67	1191.83	3589	619.17	443.17	4529.17	192.5	4599.99	565.83	10646.5
Ner family transcriptional regulator	13.33	16	12.83	23.33	32	24.67	6593.83	374.83	26.17	661.17	916.33	99.67	750.67	2130.33	7976.83	4033.33	1001	34330.8	13761.8	4957.83	71622.7	9	1488.83	6.5	6803.17	564.5	2188.5	6271.5	653.33	188.33	508	3486.17	1547.5	2278	5086	104606	1157.83	300	2867	894.67	1190.83	3589	619.17	443.17	4529.17	191.5	4593	563.83	10646.5
inositol transport system substrate-binding protein	17	25	11.5	22	57	30	6593.5	393.5	24.5	658.5	915.33	110	750	2131	7977.5	4033	1000	34330.5	13759.5	4957.5	71622	9	1488.5	6.5	7894.5	562.5	2187.5	6826.5	662.33	184	513	3485.5	2700.83	2278	5087	104606	1153.5	297	2861	884	1182.5	3584	616.5	437.5	4149.5	194.5	4514.33	441.5	10466.5
fructokinase	55.8	88.84	48.67	47.93	204.02	122.34	3415.74	1160.24	31.24	693.19	844.86	563.43	763.01	2143.79	8007.64	4051.09	1024.23	34340.6	13609	4994.44	71630.6	20	1483.04	10.09	11979.9	633.35	2195.55	11797.1	860.95	267.44	545.2	3480.62	3886.02	2278	5122.5	104602	971.24	399	1850.5	882.51	1283.57	3607.5	633.37	457.59	5313.93	272.37	2579.55	1144.24	6391.75
ATP-dependent Clp protease, protease subunit	62.67	114.57	71.43	59.56	133.99	72.33	6516.66	523.33	135.68	502.53	993.19	444.46	419.5	1106.1	4300.46	2087.36	561.52	17220	7208.51	2637.23	36055.7	64	3425.43	29.24	10266.1	1206.2	1188.1	10635.3	592.85	286.39	935.4	1871.01	4512.43	1277.67	7970.5	52375.7	1650	1482	4265.5	2578.67	1979.05	3885.5	32678.1	13751.2	5005.34	903.42	5168.21	3127.16	11196.4
8-amino-7-oxononanoate synthase	33.2	82.47	57.6	59.91	74.29	54	6514.99	479.66	132.05	419.3	978.57	396.33	415.67	1100.23	4291.19	2071.29	550.7	17219.2	7199.04	2634.76	36050	30	3422.56	16.14	8113	1193.8	1185.9	7580.48	555.41	180.44	912.6	1864.44	2683.1	1262.67	7954.5	52373.9	1648.33	1478	4254.5	2574.34	1959.16	3886.5	32665.8	13721.8	5342.01	857.22	5235.88	3200.49	11363.2
ribose-phosphate pyrophosphokinase	50.97	99.67	71.43	59.66	107.69	64.33	6520.66	513.33	137.98	503.43	987.26	514.26	417	1105.3	4296.06	2081.76	556.12	17220.1	7202.31	2636.03	36052.1	53	3424.63	27.34	9466.87	1196.6	1186.3	8747.4	577.12	283.89	926.2	1868.81	3259.6	1273.67	7963.5	52374.5	1649	1477	4257.5	2571.67	1964.05	3885.5	32673.1	13747.2	4994.34	895.62	5165.88	3108.16	11189.4
phosphinothricin acetyltransferase	37.75	56.78	32.37	53.05	100.74	61	6519.33	508.33	35.93	469.43	986.2	401.31	423.17	1102.63	4291.73	2072.43	558.12	17214.7	7195.75	2634.03	36047.8	35.5	3423.63	17.78	8842.77	1196.6	1185.3	8566.84	569.01	263.67	927.2	1863.81	4012.21	1269	7963.5	52374.2	1647.33	1476	4254.5	2571.67	1961.05	3879.5	32668.9	13737.5	4979.34	863.44	5161.27	3090.33	11174.4
glycerol kinase	41.54	63.14	36.6	48.19	117.12	65	6512.33	514.33	34.55	428.8	975.01	321.99	420.17	1101.23	4289.53	2070.63	550.81	17215	7198.04	2633.43	36045	34	3422.23	17.64	10454.6	1196.8	1186.9	7479.92	558.08	220.5	919.6	1858.99	2958.6	1264	7962.5	52373.6	1647.33	1479	4255.5	2572.67	1956.94	3880.5	32664.8	13723.5	4970.34	860.82	5161.88	3091.83	11184.3
enoyl-CoA hydratase	52.11	36.94	31.26	46.48	61.22	18	25.5	58.5	22.28	110.83	1120.38	170.22	123	97.5	868.5	170.5	120.94	135	403.61	423	694.5	130.5	7995	54.94	7216.21	2665.5	266	11704.5	430.9	151.84	1940	301.88	4057.27	310	16205.5	187.5	2494.5	3859	5188.5	5351	3979.44	6220.5	96962.6	40448	7545.5	2234.72	1947.05	7756.5	2915.44
major type 1 subunit fimbrin (pilin)	15.49	15	14.99	23.99	23.5	20.01	6498.99	214.99	28.51	374.51	947.82	77.01	405.51	1091.49	4271.99	2059.49	541.5	17212	7189.99	2622.49	36042.5	19.5	3418.49	9.5	4902.51	1178	1183.5	4036.5	443.32	141.99	898	1855.51	1075.83	1252	7944.5	52372	1643.99	1446	4250.5	2522.01	1937.49	3886.5	32656	13712.5	5702.01	817	5306.83	3213.99	11500.5
dTDP-glucose 4,6-dehydratase	39.36	87.23	61.49	57.94	96.97	57	6514.66	502.33	133.7	456.6	982.15	413.04	416.5	1103.3	4293.06	2072.76	553.12	17219.6	7198.2	2635.03	36052.1	32	3421.63	18.4	8396.44	1193.6	1185.3	7897.79	554.4	228.61	921.2	1865.81	3513.16	1266.67	7960.5	52374.5	1646	1476	4251.5	2567.67	1958.05	3883.5	32668	13729.8	4970.67	866	5157.66	3089.16	11183.7
lipopolysaccharide export system permease protein	21.99	63.33	56.32	56.87	36.17	24.67	6510.99	232.66	134.17	410.67	964.88	289.51	412.17	1098.83	4282.99	2061.49	545.72	17216.5	7192.33	2624.16	36047.2	19	3419.16	14	6489.61	1176	1182.5	5782.39	498.83	173.94	904	1861.28	2269.66	1254.67	7943.5	52372.3	1642.33	1449	4243.5	2508.34	1932.38	3885.5	32659.7	13716.5	5325.34	836	5232.66	3097.49	11327.7
lipopolysaccharide export system permease protein	21.99	63.33	55.99	56.43	36.17	24.67	6510.99	232.66	134.17	410.67	964.77	289.51	412.17	1098.83	4282.99	2061.49	545.61	17216.5	7192.33	2624.16	36047.2	19	3421.16	14	6489.39	1176	1182.5	5782.28	497.16	173.05	904	1861.06	2269.66	1254.67	7943.5	52372.3	1642.33	1449	4243.5	2508.34	1932.27	3885.5	32659.7	13716.5	5325.34	836	5232.66	3097.49	11328.6
DNA (cytosine-5)-methyltransferase 1	43.89	124.46	76.83	39.29	99.94	59.33	6512.99	499.33	222.73	449.03	984.53	518.91	413.33	1106.77	4294.79	2077.69	550.3	17223.8	7205.07	2636.23	36060	39	3420.43	18.3	7132.33	1197.2	1186.1	7786.14	553.79	168.33	908.4	1866.57	2823.32	1267.34	7961.5	52376.1	1642.67	1472	4247.5	2565.67	1953.83	3883.5	32662.3	13715.5	4967.67	872	5158.32	3076.49	11188.5
3-isopropylmalate/(R)-2-methylmalate dehydratase large subunit	38.54	57.14	41.26	48.57	93.62	61	6512.33	498.33	37.05	432.8	976.4	315.49	430.67	1103.23	4288.53	2070.63	557.03	17215	7191.04	2632.43	36045	33.5	3424.23	19.64	6646.66	1191.8	1183.9	7621.64	578.59	230.28	918.6	1862.43	3099.27	1265	7957.5	52373.6	1645.33	1482	4251.5	2567.67	1956.16	3879.5	32662.8	13722.5	4970.34	852.22	5167.05	3082.33	11175.5
3-isopropylmalate/(R)-2-methylmalate dehydratase small subunit	34.54	49.14	33.26	48.57	93.62	59	6512.33	497.33	36.05	430.8	974.4	306.49	425.67	1102.23	4288.53	2070.63	556.03	17215	7191.04	2632.43	36045	31.5	3425.23	18.64	6640.66	1191.8	1183.9	7619.64	566.59	225.28	914.6	1862.43	3077.27	1265	7957.5	52373.6	1645.33	1479	4251.5	2567.67	1956.16	3879.5	32662.8	13722.5	4970.34	852.22	5164.05	3077.33	11176.5
hippurate hydrolase	31.5	45.5	25.66	68.88	103.5	38	6513	287	37.5	414.5	986.7	222	428.5	1110.5	4287	2065.5	545.72	17211	7184	2622.5	36040.5	30.5	3421.5	16.5	9493.94	1175	1181.5	8438.22	582.32	201.78	925	1855.94	5154.48	1258	7950.5	52372	1638	1455	4244.5	2497	1926.72	3872.5	32659	13715.5	4586	849	5083.48	2870	10966.7
DNA-3-methyladenine glycosylase I	23.43	29.7	20.66	44.47	54.4	28	6516.33	258.33	28.27	418.97	960.57	279.27	411.67	1096.23	4281.53	2065.63	544.81	17211.5	7189.93	2623.43	36044	30	3420.23	14.7	7527.19	1176.8	1183.9	6089.31	462.36	195.22	909.6	1859.99	2916.83	1260	7950.5	52372.6	1640.33	1446	4243.5	2502.67	1931.94	3876.5	32658.7	13723.5	4963.34	845.2	5155.33	2977.83	11143.3
zinc protease	6.83	19	19.99	55.71	15	3.67	15.83	12.83	22.17	89.67	1106.21	42.67	103.67	82.83	858.83	126.83	110.72	133.83	396.83	420.33	687.17	39	7992.33	23	6036.61	2655.5	256	5158.72	407.33	144.11	1929	292.11	1099.16	285	16190.5	184.5	2497.83	3838	5159.5	5339.67	3924.55	6225.5	96951.2	40412.7	7831.17	2139.5	1992.66	7837.33	3093.22
hydroxypyruvate isomerase	23.54	34.64	20.43	43.63	72.12	30.67	6504.33	254.33	30.55	374.3	958.62	108.49	416.17	1098.23	4281.53	2060.63	545.92	17211.5	7187.04	2622.43	36043	19.5	3420.23	12.14	6804.94	1176.8	1181.9	6773.53	493.42	152.89	905.6	1855.21	2347.6	1254	7948.5	52372.6	1638.33	1449	4241.5	2501.67	1923.05	3876.5	32652.8	13705.2	4944.67	827.22	5155.38	2974.33	11142.7
L-seryl-tRNA(Ser) seleniumtransferase	12.83	15	19.33	40.33	25.5	18.67	6502.33	214.33	25.17	369.17	949.16	75.67	404.17	1090.83	4275.33	2059.83	538.5	17211.3	7188.33	2619.83	36041.2	17.5	3417.83	9.5	6985.17	1169	1182.5	4515	438.66	134.33	900	1854.17	1667.83	1252	7943.5	52372	1635.33	1437	4233.5	2490.67	1916.83	3874.5	32648.7	13702.2	4942.67	810	5148.83	2946.33	11130.5
DNA adenine methylase	10.16	12	9.91	18.16	26.5	19.34	3395.41	349.91	19.09	653.59	794.66	87.84	751.84	2129.66	7978.91	4033.16	1002.5	34329.9	13592.4	4957.91	71622.3	10.5	1478.91	6.25	6973.39	568.75	2187.75	6809.25	655.16	194.66	511	3472.09	1630.25	2260	5084.5	104598	940.91	297	1799.5	648.84	1187.91	3590.5	601.59	440.59	4904.59	189.95	2494.5	667.41	6083.75
4-hydroxy-3-polyprenylbenzoate decarboxylase	17.93	17.2	18.16	22.47	25.4	19.67	6499.33	216.33	32.27	377.47	947.74	80.27	416.67	1094.23	4273.53	2063.63	540.81	17212	7186.93	2620.43	36043	26.5	3422.23	16.2	5177.89	1170.8	1182.9	5753.81	458.7	147.72	895.6	1855.99	1096.5	1255	7944.5	52372.6	1633.33	1442	4233.5	2491.67	1924.94	3875.5	32647.7	13704.2	4950.67	820	5158.5	2949.33	11131.6
type VI secretion system protein ImpC	12.83	15	12.66	23.77	24.5	18.67	6510.33	235.33	28.17	379.17	953.27	256.67	411.17	1093.83	4273.33	2058.83	538.61	17211.3	7185.33	2621.83	36041.2	17.5	3418.83	10.5	5040.39	1170	1181.5	4227.61	466.33	135.22	897	1854.39	2077.83	1252	7942.5	52372	1633.33	1437	4230.5	2492.67	1916.94	3874.5	32648.7	13701.2	4941.67	826	5151.83	2946.33	11132.6
type VI secretion system protein ImpJ	12.83	15	12.66	22.77	24.5	18.67	6510.33	235.33	27.17	379.17	950.27	255.67	410.17	1092.83	4273.33	2058.83	538.61	17211.3	7185.33	2621.83	36041.2	17.5	3418.83	10.5	5021.39	1170	1181.5	4226.61	457.33	135.22	897	1854.39	2077.83	1252	7942.5	52372	1633.33	1437	4230.5	2492.67	1916.94	3874.5	32648.7	13701.2	4941.67	826	5151.83	2946.33	11132.6
type VI secretion system protein ImpB	12.83	15	12.66	22.77	24.5	18.67	6510.33	235.33	27.17	379.17	950.27	255.67	410.17	1092.83	4273.33	2058.83	538.61	17211.3	7185.33	2621.83	36041.2	17.5	3418.83	10.5	5021.39	1170	1181.5	4226.61	457.33	135.22	897	1854.39	2077.83	1252	7942.5	52372	1633.33	1437	4230.5	2492.67	1916.94	3874.5	32648.7	13701.2	4941.67	826	5151.83	2946.33	11132.6
type VI secretion system protein VasD	12.83	15	12.66	21.77	24.5	18.67	6510.33	235.33	26.17	379.17	947.27	253.67	409.17	1091.83	4272.33	2058.83	538.61	17211.3	7185.33	2621.83	36041.2	17.5	3418.83	10.5	4924.39	1169	1181.5	4190.61	448.33	135.22	896	1854.39	1574.83	1252	7942.5	52372	1633.33	1437	4230.5	2492.67	1916.94	3874.5	32648.7	13701.2	4941.67	825	5151.83	2946.33	11131.6
trehalose 6-phosphate synthase	26.43	39.7	27.41	46.47	62.9	31.67	3401.08	375.58	32.02	695.22	814.07	123.77	760.17	2136.73	7988.78	4039.63	1007.81	34330.3	13593.7	4960.18	71623.5	22	1480.98	14.95	7632.64	574.55	2188.15	8436.56	733.03	269.72	523.6	3477.24	3309.58	2267	5090.5	104598	941.58	304	1802.5	643.17	1196.69	3589.5	611.92	457.92	4547.92	218.75	2422.33	576.58	5914.86
NADP-dependent aldehyde dehydrogenase	12.1	22.2	9.33	21.64	49.9	12	16.5	53.5	8.6	88.8	1096.41	137.6	92.5	77.9	856.7	126.3	105.81	133.7	397.1	420.6	687.3	39.5	7990.4	19.2	5384.72	2657.3	255.4	3367.81	365.37	108.89	1922.6	288.82	2201.5	286	16195.5	185.1	2492.5	3828	5154.5	5333	3915.11	6219.5	96944.5	40400	7442.5	2140.5	1906.5	7712.5	2912.11
putative acetyltransferase	8.33	10	8.08	14.33	28	18.67	3394.08	349.58	16.92	650.92	791.83	84.17	750.67	2129.33	7977.58	4032.83	1000.5	34329.6	13593.1	4956.58	71621.7	9	1478.58	6.25	8726.42	564.75	2187.75	7113.75	651.83	188.33	513	3471.42	2125.75	2260	5084.5	104598	935.58	291	1789.5	633.17	1177.58	3584.5	596.92	433.92	4524.92	185.75	2415	530.58	5898.75
glycerol dehydrogenase	8.33	10	8.08	15.33	29	18.67	3394.08	351.58	17.92	687.92	797.83	88.17	751.67	2130.33	7978.58	4033.83	1002.5	34329.6	13595.1	4956.58	71621.7	11	1479.58	7.25	9168.22	565.75	2188.75	6348.75	660.83	232.33	515	3472.42	1844.75	2263	5087.5	104598	937.58	291	1791.5	633.17	1179.58	3585.5	598.92	445.92	4531.92	187.95	2415	540.58	5899.75
filamentous hemagglutinin	26	32	24.75	47	40	36	16095.8	291.25	52.25	376.25	955.5	115.5	390	1072	3991.25	2018.5	504.5	17170.2	7566.75	2483.25	35815	4	788.25	7.25	3541.75	284.75	1100.75	3252.75	355.5	110	255	1801.75	1811.75	1211	2552.5	52333.8	1465.25	192	5738.5	1485.5	643.25	1809.5	396.25	255.25	2095.25	116.75	10978	350.25	24223.8
glutathione transport system ATP-binding protein	8.33	10	8.74	15.21	27	18.67	3394.08	350.58	17.92	652.92	792.05	85.17	755.67	2130.33	7976.58	4032.83	1001.72	34329.6	13590.1	4956.58	71621.7	9	1479.58	7.25	7317.86	563.75	2186.75	6452.97	663.17	194.11	511	3471.86	2118.75	2260	5083.5	104598	935.58	294	1789.5	633.17	1177.8	3584.5	596.92	433.92	4523.92	185.75	2418	531.58	5898.97
glutathione transport system permease protein	8.33	10	8.41	15.77	26	18.67	3394.08	350.58	18.92	652.92	794.94	86.17	756.67	2131.33	7976.58	4032.83	1001.61	34329.6	13590.1	4956.58	71621.7	9	1479.58	7.25	6800.64	563.75	2186.75	6250.86	670.5	193.22	508	3471.64	1541.75	2260	5083.5	104598	935.58	294	1789.5	633.17	1177.69	3584.5	596.92	433.92	4523.92	185.75	2418	531.58	5898.86
glutathione transport system substrate-binding protein	8.33	10	8.41	14.77	26	18.67	3394.08	350.58	17.92	652.92	791.94	85.17	755.67	2130.33	7976.58	4032.83	1001.61	34329.6	13590.1	4956.58	71621.7	9	1479.58	7.25	6781.64	563.75	2186.75	6249.86	661.5	193.22	508	3471.64	1541.75	2260	5083.5	104598	935.58	294	1789.5	633.17	1177.69	3584.5	596.92	433.92	4523.92	185.75	2418	531.58	5898.86
glutathione transport system permease protein	8.33	10	8.41	14.77	26	18.67	3394.08	350.58	17.92	652.92	791.94	85.17	755.67	2130.33	7976.58	4032.83	1001.61	34329.6	13590.1	4956.58	71621.7	9	1479.58	7.25	6781.64	563.75	2186.75	6249.86	661.5	193.22	508	3471.64	1541.75	2260	5083.5	104598	935.58	294	1789.5	633.17	1177.69	3584.5	596.92	433.92	4523.92	185.75	2418	531.58	5898.86
LacI family transcriptional regulator, asc operon repressor	8.33	10	8.08	14.33	26	18.67	3394.08	349.58	16.92	650.92	791.83	84.17	750.67	2129.33	7976.58	4032.83	1000.5	34329.6	13590.1	4956.58	71621.7	9	1478.58	6.25	6779.42	563.75	2186.75	6247.75	651.83	187.33	508	3471.42	1539.75	2260	5083.5	104598	935.58	291	1789.5	633.17	1177.58	3584.5	596.92	433.92	4523.92	185.75	2415	530.58	5898.75
outer membrane pore protein F	8.33	10	8.08	14.33	26	18.67	3394.08	349.58	16.92	650.92	791.83	84.17	750.67	2129.33	7976.58	4032.83	1000.5	34329.6	13590.1	4956.58	71621.7	9	1478.58	6.25	6779.42	563.75	2186.75	6247.75	651.83	187.33	508	3471.42	1539.75	2260	5083.5	104598	935.58	291	1789.5	633.17	1177.58	3584.5	596.92	433.92	4523.92	185.75	2415	530.58	5898.75
glucans biosynthesis protein C	8.33	10	8.08	14.33	26	18.67	3394.08	349.58	16.92	650.92	791.83	84.17	750.67	2129.33	7976.58	4032.83	1000.5	34329.6	13590.1	4956.58	71621.7	9	1478.58	6.25	6779.42	563.75	2186.75	6247.75	651.83	187.33	508	3471.42	1539.75	2260	5083.5	104598	935.58	291	1789.5	633.17	1177.58	3584.5	596.92	433.92	4523.92	185.75	2415	530.58	5898.75
probable lipoprotein NlpC	8.33	10	8.08	14.33	26	18.67	3394.08	349.58	16.92	650.92	791.83	84.17	750.67	2129.33	7976.58	4032.83	1000.5	34329.6	13590.1	4956.58	71621.7	9	1478.58	6.25	6779.42	563.75	2186.75	6247.75	651.83	187.33	508	3471.42	1539.75	2260	5083.5	104598	935.58	291	1789.5	633.17	1177.58	3584.5	596.92	433.92	4523.92	185.75	2415	530.58	5898.75
heptose III glucuronosyltransferase	8.33	10	8.08	14.33	26	18.67	3394.08	349.58	16.92	650.92	791.83	84.17	750.67	2129.33	7976.58	4032.83	1000.5	34329.6	13590.1	4956.58	71621.7	9	1478.58	6.25	6779.42	563.75	2186.75	6247.75	651.83	187.33	508	3471.42	1539.75	2260	5083.5	104598	935.58	291	1789.5	633.17	1177.58	3584.5	596.92	433.92	4523.92	185.75	2415	530.58	5898.75
thioredoxin reductase (NADPH)	93.39	187.95	102.39	94.94	278.93	166.99	3329.91	1266.08	148.49	527.94	912.52	790.4	444	1119.1	4325.21	2098.86	580.13	17228.7	7047.98	2668.98	36061.7	61.5	3419.18	34.87	15235.5	1256.45	1193.35	14727.9	857.46	372.84	953.4	1864.48	4181.06	1272.67	7997	52371	1449.75	1571	3218	2520.17	2038.91	3892	32679.1	13754.6	5023.43	956.31	3005.15	3415.41	6565.09
glycerophosphoryl diester phosphodiesterase	72.98	124.58	51.62	59.74	223.34	133.99	3323.91	1011.41	38.75	444.55	891.28	567.38	431.84	1109.56	4313.61	2084.46	573.31	17221.1	7038.73	2659.51	36059.6	41	3416.31	20.83	10603.3	1247.05	1191.15	13050.8	732.45	273.61	944.6	1857.91	4312.62	1262	7989	52370.8	1443.41	1540	3211	2466.84	2019.02	3889	32667.3	13736.2	5371.44	907.89	3067.43	3419.91	6710.21
phosphoribosylformylglycinamidine synthase	87.95	231.41	158.39	100.9	245.37	137.65	3330.57	1013.08	325.05	610.8	913.23	901.14	427.16	1124.04	4331.67	2097.72	572.93	17234.2	7050.72	2656.38	36065.6	62	3415.78	30.67	13606	1238.65	1190.95	12921	751.43	379.84	960.8	1859.88	5638.39	1271.01	7989	52370	1448.09	1543	3216	2458.17	2018.91	3893	32676.7	13760.9	5025.43	929.51	2993.98	3321.57	6530.09
protein-tyrosine phosphatase	74.79	110.42	42.06	36.36	206.36	128.66	3314.91	995.41	35.73	520.48	875.66	535.8	425.84	1102.36	4302.01	2095.06	573.71	17220.5	7040.04	2656.71	36053.2	70	3417.11	31.67	11443.6	1239.65	1188.95	10901.8	714.08	361.39	945.8	1861.11	4191.73	1271	7987	52369.1	1445.41	1528	3213	2466.84	2017.02	3890	32673.4	13758.9	5399.77	930.11	3076.32	3430.91	6699.54
DNA helicase II / ATP-dependent DNA helicase PcrA	82.17	156.07	87.35	55.62	227.49	131.33	3326.91	1024.08	131.93	552.78	897.25	762.96	431	1113.1	4314.21	2093.86	578.91	17225.2	7047.76	2657.98	36058.7	63	3419.18	29.49	14476.9	1239.45	1192.35	12391.9	729.35	364	954.4	1860.04	4896.85	1270.67	7992	52370	1444.75	1536	3210	2457.17	2017.69	3888	32672.9	13755.9	5019.09	935.87	2994.88	3314.91	6527.53
alanine racemase	55.2	117.47	68.18	51.85	161.79	93.33	3316.24	744.41	126.3	532.55	872.18	527.83	418.17	1105.23	4302.94	2078.79	563.31	17221.4	7038.29	2645.51	36051	41	3416.31	20.39	11524.1	1219.05	1187.15	8743.84	631.91	340.83	939.6	1854.91	4518.85	1258.67	7975	52367.2	1441.08	1503	3202	2398.84	1989.02	3890	32667.5	13750.9	5372.43	888.87	3060.88	3325.24	6665.2
3-oxoacyl-acyl-carrier-protein] synthase III	81.1	174.1	104.51	77.03	179.56	97.66	3316.24	745.08	238.86	566.91	893.6	565.23	424.33	1111.17	4315.74	2102.99	570.33	17226.7	7044.03	2649.58	36064.8	86	3415.58	41.69	11512.2	1225.25	1187.75	12527.5	704.05	378.78	945	1868.08	5718.34	1274.34	7980	52369.9	1436.42	1503	3202	2384.17	1993.91	3891	32674.2	13775.6	5032.09	945.87	2999.87	3228.24	6498.75
DNA segregation ATPase FtsK/SpoIIIE, S-DNA-T family	82.21	180.54	108.12	75.31	227.28	129.32	3326.24	1012.08	223.14	578.74	902.94	768.45	431.83	1117.17	4322.74	2100.99	574.22	17229.2	7047.14	2657.58	36063.8	70	3419.58	31.63	10508	1239.25	1189.75	12113.5	722.77	364.17	945	1861.86	4714.12	1274.34	7991	52370.9	1445.42	1540	3215	2457.17	2017.8	3889	32675.3	13761.2	5027.43	932.89	2996.43	3314.24	6523.98
23S rRNA pseudouridine1911/1915/1917 synthase	60.09	132.35	74.56	59.9	178.73	117.99	3317.91	973.08	127.69	466.54	883.68	629.6	421	1106.9	4304.61	2085.46	562.42	17224.1	7040.18	2653.18	36054.3	46.5	3414.98	22.27	14631.6	1225.05	1190.15	10086.7	706.36	261.95	933.6	1855.46	3006.23	1259.67	7977	52368.2	1437.75	1521	3192	2439.17	1989.8	3883	32657.1	13726.6	4988.43	900.51	2988.82	3256.41	6515.98
glucosamine---fructose-6-phosphate aminotransferase (isomerizing)	46.3	103.67	68.01	52.99	126.69	65	3316.24	496.41	131.4	489.85	866.09	426.93	418.67	1106.63	4299.14	2073.59	558.62	17219.1	7032.89	2636.11	36051.8	37	3414.71	21.09	10099	1205.85	1186.55	9066.15	589.95	290.22	935.2	1852.73	4410.85	1252.67	7964	52366.8	1434.08	1478	3191	2327.84	1965.13	3888	32654.5	13740.6	5360.76	873.67	3060.88	3217.24	6634.64
signal peptidase I	61.28	135.51	73.79	55.34	194.21	118.66	3321.91	991.08	127.21	503.61	891.36	646.18	422.5	1108.1	4312.21	2084.86	567.91	17224.7	7041.87	2655.98	36057.7	40	3417.18	20.43	12316.4	1232.45	1189.35	11117	689.57	304.28	939.4	1857.04	3530.79	1264.67	7985	52370	1440.75	1524	3196	2443.17	1993.69	3885	32660	13735.2	4988.76	895.89	2984.1	3277.91	6519.2
fluoride exporter	68.58	113.28	47.12	53.94	209.74	109	3317.91	785.41	34.35	542.35	873.42	456.98	419.84	1104.96	4304.81	2083.26	569.51	17217.3	7029.33	2648.11	36048.4	55	3415.71	25.03	7207.57	1225.85	1185.55	9486.48	673.5	389.61	946.2	1857.51	4073.46	1264	7979	52367.4	1443.41	1510	3214	2406.84	1999.02	3891	32671.3	13765.2	5390.43	912.09	3064.77	3365.91	6670.2
branched-chain amino acid aminotransferase	51.64	85.34	60.01	77.27	162.52	109	3322.58	971.08	39.9	435.85	885.7	519.09	423.17	1106.63	4303.48	2081.93	565.73	17220.5	7028.89	2653.78	36050.8	37.5	3415.38	20.09	10498.2	1224.85	1186.55	11178.6	681.79	269.78	937.2	1858.28	3709.52	1259	7975	52368.4	1437.08	1523	3193	2439.17	1989.91	3882	32657.5	13725.2	4984.09	887.67	2984.05	3256.08	6502.75
undecaprenyl-diphosphatase	87.44	114.94	37.51	53.87	230.72	114	3319.58	798.08	32.7	472.75	878.93	460.39	418.17	1106.83	4305.08	2103.33	565.33	17217.6	7035.69	2649.58	36054.2	94	3413.58	37.19	9800.71	1232.25	1188.75	11548.2	674.72	303.28	928	1862.08	3894.85	1272	7985	52369.2	1437.08	1505	3216	2404.17	2002.91	3884	32672.5	13754.2	5031.09	959.67	2997.88	3234.58	6495.75
dihydroxy-acid dehydratase	45.74	65.54	42.18	82.53	139.42	67	3330.58	521.08	35	429.15	876.71	424.69	436.67	1115.03	4306.68	2077.73	562.82	17214.2	7025.49	2635.38	36047.6	42.5	3414.78	22.79	9834.69	1205.65	1184.95	12385.7	624.14	245.39	934.8	1849.66	5140.84	1251	7965	52367.1	1429.08	1487	3192	2324.17	1954.8	3877	32653.5	13724.2	4983.09	882.47	2993.37	3083.08	6438.64
thioredoxin 1	64.57	127.37	67.85	62.42	149.09	73.33	3316.91	522.08	134.33	454.48	870.28	446.86	424	1106.7	4298.01	2085.06	560.71	17218.5	7038.16	2638.38	36054.9	63.5	3416.78	30.79	13010.6	1207.65	1187.95	9718.74	642.48	263.5	926.8	1857.44	3664.18	1257.67	7967	52367.4	1428.75	1480	3189	2319.17	1962.69	3883	32657.9	13738.9	4991.09	914.67	2993.71	3106.41	6464.53
UDP-N-acetylglucosamine 1-carboxyvinyltransferase	53.68	121.31	67.29	53.14	162.81	93.66	3317.91	745.08	127.61	496.81	875.89	534.58	424.5	1106.7	4305.01	2079.06	563.71	17221.5	7038.27	2645.38	36054.9	38	3416.78	21.23	11920.9	1216.65	1187.95	9820.35	653.2	295.28	931.8	1854.44	3280.62	1257.67	7975	52368.4	1433.75	1500	3188	2377.17	1971.69	3883	32655	13732.2	4981.76	882.89	2986.43	3178.91	6482.2
histidinol-phosphate aminotransferase	60.84	88.74	46.68	59.73	135.82	71.33	3317.58	505.08	45.6	501.45	870.35	332.79	425.67	1103.43	4298.88	2086.53	566.02	17214.9	7027.09	2637.98	36050.4	66	3417.18	34.49	8724.19	1206.45	1185.35	11628.9	636.01	354.89	942.4	1863.26	5730.18	1264	7968	52367.7	1429.08	1477	3191	2317.17	1972.8	3883	32662.5	13761.6	5013.76	910.47	2994.21	3114.58	6453.31
enolase	39.2	92.47	62.51	51.29	99.79	58	3314.24	477.41	126.3	486.55	860.62	407.83	416.17	1102.23	4294.94	2072.79	556.42	17218.4	7031.29	2634.51	36050	36	3412.31	19.39	9274.49	1199.05	1185.15	7587.95	575.58	280.72	925.6	1852.13	3240.18	1250.67	7960	52366.2	1432.08	1473	3186	2321.84	1957.13	3886	32652.5	13737.6	5354.76	864.67	3060.21	3202.24	6625.64
glucokinase	66.57	123.87	67.35	50.92	179.59	77.33	3315.91	534.08	129.83	602.98	873.62	451.36	420.5	1107.7	4307.01	2089.06	560.71	17219	7036.16	2637.38	36051.9	71.5	3415.78	33.29	9993.1	1211.65	1186.95	9577.74	610.32	422	942.8	1855.44	4986.52	1268.67	7976	52367.4	1437.75	1480	3203	2327.17	1976.69	3887	32665.9	13781.9	5028.09	915.67	2991.05	3148.41	6456.53
uncharacterized protein	11.82	9	11.57	16.32	17.5	14.68	3305.57	200.07	20.93	370.93	825.65	153.18	406.18	1090.82	4272.07	2059.32	541	17211.1	7020.57	2623.57	36042.2	20.5	3408.57	9.25	4877.43	1182.25	1182.75	4010.75	443.15	147.32	900	1841.43	1070.08	1234	7943	52364.2	1427.07	1443	3183	2277.18	1934.57	3888	32639.4	13710.9	6077.43	823.25	3207.83	3317.07	6937.75
uncharacterized protein	11.82	9	11.57	16.32	17.5	14.68	3305.57	200.07	20.93	370.93	825.65	153.18	406.18	1090.82	4272.07	2059.32	541	17211.1	7020.57	2623.57	36042.2	20.5	3408.57	9.25	4877.43	1182.25	1182.75	4010.75	443.15	147.32	900	1841.43	1070.08	1234	7943	52364.2	1427.07	1443	3183	2277.18	1934.57	3888	32639.4	13710.9	6077.43	823.25	3207.83	3317.07	6937.75
aldose 1-epimerase	39.97	59.34	35.34	47.1	113.02	57.67	3314.91	494.41	33.07	457.02	855.7	307.26	416.34	1097.96	4291.81	2072.26	552.73	17214.3	7026.22	2636.11	36045.4	36.5	3412.71	19.59	8146.88	1202.85	1184.55	7913.09	568.79	277.61	927.2	1849.95	3806.69	1249	7963	52366.4	1430.41	1474	3190	2325.84	1962.24	3885	32654.2	13735.9	5354.76	872.67	3057.72	3212.41	6622.75
ATP-dependent DNA helicase RecQ	51.64	81.34	40.35	52.89	154.02	88.33	3322.58	755.08	33.4	508.35	871.48	513.59	423.67	1102.63	4300.48	2081.93	564.51	17217	7031.89	2645.78	36049.8	49.5	3415.38	24.59	10933.6	1215.85	1186.55	9695.37	634.78	342.5	936.2	1855.84	3567.02	1261	7974	52367.4	1435.08	1498	3192	2379.17	1977.69	3882	32658.5	13750.6	4996.76	900.87	2989.05	3194.08	6476.2
citrate synthase	70.58	133.11	79.78	54.26	187.41	116.33	3318.91	992.08	130.01	474.01	882.75	641.98	437.5	1114.3	4305.81	2094.26	565.84	17224.3	7030.67	2654.78	36053.1	66	3416.38	31.03	7323.29	1226.85	1185.55	11086	714.51	280.95	936.2	1858.5	4133.45	1264.67	7976	52368.8	1437.75	1536	3202	2450.17	2003.02	3884	32664	13731.9	5009.09	922.69	3001.76	3281.91	6511.86
serine protease Do	42.38	111.21	72.78	79.86	141.61	100.33	3321.91	955.08	132.81	422.91	885.32	609.78	423.5	1108.5	4303.41	2076.66	560.44	17223.4	7025.47	2653.58	36049.5	23.5	3412.58	16.13	8896.09	1216.25	1183.75	10828.6	708.28	228.45	930	1855.3	3476.62	1252.67	7965	52367.6	1435.75	1522	3183	2430.17	1978.02	3882	32655	13708.9	4967.09	882.89	2982.93	3235.41	6505.86
bifunctional UDP-N-acetylglucosamine pyrophosphorylase / Glucosamine-1-phosphate N-acetyltransferase	39.2	91.47	61.68	48.35	97.29	58	3314.24	476.41	125.8	449.55	857.68	406.83	415.67	1102.23	4292.94	2071.79	554.31	17218.4	7030.29	2634.51	36049	33.5	3413.31	18.39	8781.77	1198.05	1185.15	7580.34	573.58	234.83	920.6	1850.91	2944.35	1247.67	7958	52366.2	1430.08	1473	3184	2321.84	1955.02	3885	32650.5	13723.6	5346.76	863.67	3059.38	3191.74	6626.53
lysyl-tRNA synthetase, class II	44.2	94.47	59.35	29.41	96.79	59.33	3309.24	476.41	124.3	450.55	851.07	401.83	415.17	1099.23	4287.94	2074.79	553.2	17218.4	7030.29	2634.51	36050	44	3411.31	21.39	8936.55	1197.05	1185.15	7215.23	565.74	229.94	919.6	1851.69	3018.35	1249.67	7958	52366.2	1428.08	1470	3183	2321.84	1955.91	3885	32649.5	13726.9	5351.43	871.67	3062.88	3195.24	6626.09
pyrroline-5-carboxylate reductase	49.54	83.14	45.85	51.19	158.12	107	3317.58	970.08	31.3	432.55	873.18	509.49	419.17	1102.23	4298.28	2080.13	560.31	17219.8	7027.29	2653.18	36047	37	3412.98	18.39	9798.27	1221.05	1186.15	9449.17	657.25	253.5	931.6	1854.24	3539.52	1257	7973	52367.8	1435.08	1519	3190	2438.17	1988.69	3881	32655.5	13720.2	4980.09	887.67	2982.55	3251.58	6503.53
YidC/Oxa1 family membrane protein insertase	52.58	114.11	67.79	52.94	143.41	89.33	3316.91	725.08	126.01	496.01	872.76	518.98	418.5	1104.3	4301.81	2082.26	560.51	17221.3	7034.67	2643.78	36053.1	46	3415.38	23.03	10458.2	1211.85	1186.55	9257.65	634.84	290.28	930.2	1854.84	3607.79	1258.67	7971	52367.8	1432.75	1494	3187	2376.17	1973.69	3882	32657	13734.9	4989.09	886.09	2986.1	3168.91	6476.53
DNA polymerase IV	51.93	79.7	34.91	49.47	148.4	87	3315.58	741.08	27.02	423.72	863.07	417.27	417.67	1102.23	4294.28	2083.13	557.31	17216.3	7025.18	2644.18	36046	54	3411.98	22.45	10110.4	1210.05	1186.15	9551.06	621.86	239.22	927.6	1854.24	3843.08	1256	7967	52366.8	1432.08	1498	3191	2379.17	1974.69	3879	32654.4	13728.2	4991.09	896.45	2986.33	3172.58	6477.53
cell division protein FtsW	54.48	123.91	73.29	53.74	168.01	112.33	3317.91	970.08	125.41	464.21	876.96	620.38	419.5	1105.9	4303.61	2081.46	561.31	17224.1	7032.07	2653.18	36052.3	37	3412.98	18.83	9518.93	1222.05	1186.15	9417.95	676.14	255.28	928.6	1854.24	2967.29	1257.67	7973	52368.2	1435.75	1521	3190	2438.17	1988.69	3883	32656	13720.9	4980.09	888.89	2984.1	3252.91	6506.53
two-component system, chemotaxis family, chemotaxis protein CheY	36.88	108.21	89.76	140.5	114.61	79	3344.91	725.08	130.81	423.91	886.98	700.28	422.5	1107.5	4313.41	2074.66	556.1	17220.4	7025.47	2645.58	36047.5	21.5	3411.58	16.13	9798.61	1204.25	1184.75	9167.74	680.97	232.79	924	1851.62	4099.62	1246.67	7957	52366.6	1435.75	1508	3186	2366.17	1966.68	3880	32658	13719.6	4965.42	886.69	2980.93	3147.41	6473.85
L-asparaginase	31.77	56.94	36.01	51.26	95.22	73.67	3319.91	714.41	29.87	390.92	859.15	475.56	420.34	1097.16	4288.41	2069.66	555.22	17216.4	7024.02	2643.91	36045.8	24	3411.91	13.69	8692.66	1205.25	1184.75	7212.58	610.88	197.22	914	1850.53	1795.85	1246	7959	52366.2	1431.41	1495	3182	2378.84	1962.13	3882	32648.2	13710.9	5332.76	866.67	3059.88	3261.91	6648.64
MoxR-like ATPase	71.14	109.34	54.35	85.89	177.02	82.67	3319.58	545.08	49.4	497.85	873.98	355.59	420.67	1105.63	4301.48	2081.93	565.51	17214.5	7025.89	2640.78	36049.8	59	3413.38	32.09	8519.97	1210.85	1186.55	9739.87	667.62	376	931.2	1863.84	4878.52	1262	7969	52366.4	1435.08	1489	3203	2329.17	1994.69	3887	32675.5	13772.9	5013.42	927.47	2988.55	3149.58	6467.86
UDPglucose 6-dehydrogenase	47.36	82.22	46.73	53.83	145.96	105.67	3318.58	952.08	33.46	472.01	876.87	502.53	420.17	1101.63	4301.48	2081.93	560.51	17220	7030.11	2652.78	36048.8	38	3416.38	20.47	9280.13	1221.85	1186.55	9538.59	664.57	299.06	934.2	1855.84	3256.07	1261	7975	52368.4	1437.08	1516	3188	2433.17	1988.69	3881	32655.8	13732.9	4987.42	879.91	2982.66	3248.58	6500.86
large subunit ribosomal protein L33	52.97	115.67	71.35	52.72	138.19	88.66	3316.91	724.08	125.23	457.68	871.65	521.76	418.5	1104.3	4299.81	2081.26	558.51	17221.3	7032.56	2643.78	36053.1	45	3414.38	21.59	10312.9	1209.85	1186.55	9244.54	634.28	242.5	927.2	1853.84	3132.35	1255.67	7968	52367.8	1430.75	1495	3184	2373.17	1967.69	3881	32651.9	13723.2	4980.76	883.87	2985.88	3159.91	6477.2
Fur family transcriptional regulator, ferric uptake regulator	53.34	73.74	39.68	33.73	125.82	67	3312.58	498.08	42.6	467.95	862.51	320.29	431.67	1104.43	4291.88	2080.53	562.02	17215.4	7030.09	2635.98	36050.4	54.5	3417.18	30.99	10156.2	1203.45	1187.35	9837.88	610.84	298.39	925.4	1855.26	3774.34	1257	7968	52367.7	1426.08	1476	3184	2316.17	1967.8	3881	32652.5	13739.2	4993.09	890.47	2996.37	3089.08	6449.64
rod shape-determining protein MreB and related proteins	43.46	82.92	35.23	37.03	146.36	107.67	3315.58	950.08	34.06	397.81	872.33	499.13	421.17	1100.03	4295.68	2075.73	559.71	17220.2	7032.71	2653.38	36051.6	24	3414.78	15.67	10897.2	1222.65	1188.95	9386.79	678.93	204.06	918.8	1853.44	1751.23	1254	7974	52369.1	1432.08	1512	3178	2428.17	1979.69	3879	32645.8	13702.9	4960.42	870.31	2981.32	3220.58	6499.86
6-phosphogluconate dehydrogenase	58.57	113.87	76.02	39.48	180.59	110.33	3318.91	982.08	119.83	503.98	876.51	624.36	416.5	1106.7	4308.01	2088.06	558.6	17225	7034.16	2653.38	36053.9	48.5	3413.78	21.29	7572.68	1227.65	1186.95	10006.6	617.65	281.11	934.8	1851.22	3391.52	1263.67	7980	52369.4	1438.75	1523	3199	2444.17	1997.58	3884	32655.9	13732.9	4998.09	892.87	2983.05	3267.41	6501.42
polysaccharide biosynthesis/export protein	13.16	30	47.74	129.6	32	17.34	3323.91	197.41	30.09	363.59	853.27	99.34	412.34	1096.16	4298.41	2063.66	547.11	17210.4	7015.91	2621.91	36042.8	20	3408.91	12.25	8582.81	1176.25	1180.75	7797.86	490.83	186.55	918	1846.31	3711.25	1235	7941	52364.2	1426.41	1450	3178	2246.84	1917.02	3878	32644.1	13715.6	5328.09	822.25	3054	3072.91	6575.86
IMP dehydrogenase	58.07	114.37	69.85	49.92	130.59	69.33	3315.91	499.08	125.83	526.48	868.45	432.36	419.5	1105.7	4300.01	2083.06	559.71	17218.5	7035.16	2635.38	36052.9	58	3415.78	26.79	9630.6	1203.65	1186.95	9078.74	591.65	325.5	936.8	1855.44	4259.85	1259.67	7969	52367.4	1429.75	1476	3190	2319.17	1970.69	3882	32659.9	13752.9	5004.09	888.67	2986.88	3102.91	6450.53
carbamoyl-phosphate synthase large subunit	52.48	120.91	67.29	52.74	159.01	93.33	3315.91	743.08	125.41	456.21	865.96	526.38	417.5	1104.9	4299.61	2076.46	557.31	17221.1	7033.07	2644.18	36050.3	36	3413.98	18.83	10687.7	1212.05	1186.15	8521.45	644.14	246.28	925.6	1852.24	2963.29	1252.67	7968	52367.2	1430.75	1497	3186	2377.17	1968.69	3882	32653	13719.9	4973.09	882.09	2982.1	3167.91	6477.53
aspartate kinase	50.48	112.91	71.29	44.74	162.01	108.66	3322.91	973.08	118.41	468.21	872.96	704.38	419.5	1105.9	4302.61	2081.46	557.31	17224.1	7032.07	2652.18	36052.3	37	3414.98	16.83	9376.93	1220.05	1186.15	9143.95	641.47	236.28	927.6	1848.24	2460.29	1255.67	7973	52368.2	1434.75	1520	3190	2439.17	1985.69	3881	32652	13717.2	4979.76	883.89	2984.1	3242.91	6498.2
chaperonin GroEL	48.47	106.17	66.01	50.6	127.19	64.33	3314.91	496.08	126.23	448.68	860.87	423.76	418.5	1107.3	4294.81	2076.26	554.73	17218.3	7029.56	2634.78	36051.1	44	3413.38	21.59	9816.54	1198.85	1186.55	9882.26	588.29	235.28	933.2	1852.28	3694.35	1250.67	7961	52366.8	1425.75	1475	3182	2313.17	1957.91	3880	32648.9	13725.9	4986.09	876.67	2983.88	3074.91	6448.75
release factor glutamine methyltransferase	49.47	101.67	61.85	49.72	124.19	63.33	3314.91	496.08	125.23	487.68	861.65	419.76	417.5	1104.3	4296.81	2081.26	556.51	17218.3	7031.56	2634.78	36051.1	54	3414.38	25.59	9886.6	1199.85	1185.55	9040.54	583.45	279.5	929.2	1853.84	4128.85	1255.67	7963	52366.8	1427.75	1472	3185	2313.17	1957.69	3881	32651.9	13738.9	4992.09	885.67	2986.88	3086.91	6446.53
acyl-carrier-protein] S-malonyltransferase	48.47	104.17	73.85	69.72	129.19	82.33	3320.91	723.08	125.23	456.68	874.98	517.76	418.5	1104.3	4303.81	2082.26	560.51	17221.3	7031.56	2643.78	36052.1	44	3414.38	21.59	9374.6	1209.85	1185.55	9113.04	616.78	247.5	925.2	1853.84	3470.18	1256.67	7967	52367.8	1432.75	1497	3187	2373.17	1967.69	3881	32653.9	13725.9	4981.09	882.67	2985.21	3159.91	6474.53
DNA polymerase I	45.47	103.67	61.35	49.72	125.19	65.33	3314.91	497.08	125.23	485.68	861.65	420.76	417.5	1104.3	4297.81	2073.26	556.51	17218.3	7034.56	2634.78	36051.1	36	3414.38	19.59	10886.1	1200.85	1186.55	8523.04	584.95	278.5	927.2	1851.84	3601.35	1251.67	7965	52366.8	1427.75	1472	3182	2314.17	1957.69	3881	32652.9	13732.9	4978.09	869.67	2980.88	3081.91	6448.53
16S rRNA (cytosine967-C5)-methyltransferase	38.7	126.8	89.68	70.79	100.96	56.66	3319.24	477.08	217.46	476.71	868.96	520.33	421.33	1109.57	4302.94	2073.79	556.42	17221.9	7032.63	2633.18	36053.6	33	3413.98	17.89	10284.6	1194.05	1184.15	9081.12	588.75	235.89	925.6	1850.46	3629.51	1248.34	7957	52366.5	1427.42	1475	3177	2307.17	1944.8	3880	32648.2	13721.6	4969.09	860.67	2983.54	3061.24	6443.64
F-type H+-transporting ATPase subunit b	42.3	127	90.01	71.43	101.36	56.66	3320.24	476.08	217.06	476.51	870.54	519.43	417.33	1108.97	4303.14	2078.59	554.73	17222.1	7034.23	2633.78	36055.4	42	3411.38	20.09	10086.9	1195.85	1184.55	9202.93	581.29	232.78	926.2	1852.28	3625.18	1251.34	7959	52367.1	1426.42	1472	3179	2308.17	1944.91	3880	32649.2	13724.6	4976.09	868.67	2983.21	3063.24	6439.75
small subunit ribosomal protein S14	50.47	108.67	71.35	50.72	129.19	83.66	3316.91	723.08	125.23	456.68	870.65	516.76	418.5	1104.3	4298.81	2081.26	558.51	17221.3	7031.56	2643.78	36053.1	45	3414.38	21.59	9436.1	1208.85	1185.55	9243.54	617.28	242.5	926.2	1853.84	3127.35	1255.67	7967	52367.8	1430.75	1494	3184	2373.17	1967.69	3881	32651.9	13723.2	4980.76	882.67	2985.88	3159.91	6475.2
septum formation protein	41.87	105.47	70.18	79.96	104.79	61	3319.91	483.08	134.63	448.88	869.29	419.66	421.5	1105.9	4299.61	2072.46	560.42	17218.1	7026.96	2635.18	36049.3	33	3411.98	21.39	9455.02	1196.05	1183.15	9324.45	625.92	260.39	925.6	1856.46	4130.18	1249.67	7956	52366.2	1427.75	1474	3177	2307.17	1948.8	3881	32652.9	13725.6	4969.42	872.47	2984.21	3071.91	6448.97
ribonuclease HI	46.87	112.47	66.85	53.52	136.79	87.33	3316.91	723.08	124.63	455.88	868.18	514.16	416.5	1102.9	4299.61	2076.46	557.31	17221.1	7029.96	2643.18	36051.3	35	3411.98	18.39	9763.4	1208.05	1184.15	8765.84	630.58	241.5	924.6	1852.24	3046.18	1252.67	7965	52367.2	1430.75	1492	3181	2372.17	1962.69	3881	32650.9	13717.9	4970.09	875.87	2983.21	3155.91	6472.53
glutamate-1-semialdehyde 2,1-aminomutase	55.25	86.78	45.46	51.67	157.24	94.33	3315.58	741.08	36.18	431.18	862.98	419.31	418.67	1099.63	4297.48	2079.93	561.4	17217.5	7027	2644.78	36048.8	45	3412.38	23.53	8504.08	1213.85	1184.55	10086.4	646.5	250.89	923.2	1853.62	2883.96	1255	7968	52367.4	1430.08	1495	3188	2377.17	1973.58	3881	32653.6	13722.6	4979.76	889.69	2986.77	3171.58	6474.09
NAD+ kinase	45.98	110.91	61.79	52.24	137.51	86.33	3315.91	724.08	121.91	490.71	868.96	513.38	417	1103.9	4300.61	2077.46	559.31	17220.6	7031.07	2643.18	36051.3	37	3412.98	18.33	9481.43	1209.05	1185.15	8562.95	630.64	281.78	928.6	1853.24	3248.29	1255.67	7967	52367.2	1432.75	1494	3184	2372.17	1967.69	3881	32653	13731.9	4981.09	873.89	2982.1	3163.91	6474.53
cell division protease FtsH	42.37	93.47	66.68	51.46	100.29	58.33	3313.91	476.08	129.13	450.38	861.96	409.16	417	1104.9	4292.61	2075.46	552.42	17218.6	7031.96	2633.18	36049.3	42	3410.98	22.89	11727.3	1194.05	1186.15	8155.95	584.42	238.89	922.6	1851.46	2968.85	1249.67	7959	52366.2	1424.75	1467	3176	2308.17	1947.8	3880	32646.9	13721.9	4974.09	871.67	2984.88	3062.91	6443.64
penicillin-binding protein 1A	23.77	78.77	65.18	90.26	72.89	47.66	3322.91	457.08	124.53	408.58	864.49	397.56	424	1106.5	4299.41	2067.66	552.22	17217.4	7024.36	2631.58	36047.5	20	3411.58	14.69	10862.6	1187.25	1182.75	8797.75	580.38	196.89	925	1847.86	3647.68	1241.67	7950	52365.6	1425.75	1473	3170	2299.17	1930.8	3876	32641.9	13708.2	4953.76	843.87	2983.21	3036.91	6434.31
phosphate:Na+ symporter	25.94	41.44	25.85	18.49	93.22	69	3302.58	684.08	23.2	380.75	845.88	279.89	414.67	1097.83	4283.08	2068.33	549.11	17216.6	7030.69	2638.58	36043.2	21.5	3410.58	12.19	12887.5	1201.25	1186.75	7730.47	564.55	170.5	917	1843.64	2285.52	1244	7961	52366.2	1424.08	1482	3169	2362.17	1949.69	3875	32634.5	13692.2	4952.09	833.47	2978.05	3108.08	6454.53
RNA polymerase primary sigma factor	40.57	93.87	66.35	51.42	102.09	58.33	3315.91	477.08	130.33	487.98	867.45	411.36	419	1103.7	4297.01	2074.06	556.71	17219	7035.16	2634.38	36052.9	35	3414.78	21.29	10817.1	1198.65	1185.95	8354.24	583.15	280	927.8	1852.44	3261.85	1252.67	7964	52367.4	1427.75	1468	3176	2306.17	1947.69	3881	32647.9	13730.9	4974.09	862.67	2981.88	3069.91	6442.53
4-hydroxy-tetrahydrodipicolinate reductase	47.37	95.47	59.35	49.02	97.29	57.33	3313.91	477.08	122.13	449.38	857.85	407.16	420	1104.9	4292.61	2083.46	553.31	17217.6	7030.96	2633.18	36049.3	61	3413.98	26.89	10622.1	1194.05	1185.15	8902.84	578.75	234	923.6	1853.24	2972.85	1253.67	7958	52366.2	1423.75	1470	3180	2310.17	1946.69	3878	32648.9	13727.9	4989.09	886.67	2991.88	3067.91	6440.53
monovalent cation:H+ antiporter-2, CPA2 family	41.36	98.73	75.91	89	125.47	79.33	3325.91	724.08	126.95	459.35	877.71	518.54	428	1108.3	4308.81	2079.26	559.51	17221.3	7027.45	2643.78	36052.1	33.5	3414.38	20.15	8129.97	1207.85	1182.55	9470.93	632.23	257.72	924.2	1852.84	3429.58	1253.67	7964	52367.8	1433.75	1503	3186	2370.17	1960.69	3881	32651.8	13721.9	4972.09	874.25	2986.83	3157.41	6467.53
starvation-inducible DNA-binding protein	46.64	71.84	48.85	87.89	129.02	83	3318.58	715.08	29.4	459.85	874.98	321.59	422.67	1099.63	4304.48	2082.93	560.51	17216.5	7025.89	2642.78	36047.8	46	3414.38	22.09	8344.47	1209.85	1184.55	8891.37	621.45	294	926.2	1854.84	3611.02	1258	7969	52367.4	1436.08	1500	3193	2374.17	1972.69	3879	32659.5	13737.2	4989.09	875.47	2986.55	3170.58	6471.53
acetyl-CoA carboxylase, biotin carboxylase subunit	42.88	105.21	63.12	52.98	132.61	84.66	3314.91	722.08	125.81	419.41	860.93	507.78	420.5	1103.5	4295.41	2074.66	555.22	17220.9	7026.47	2642.58	36049.5	32	3411.58	18.63	9736.65	1204.25	1183.75	8380.36	639.1	203.17	917	1850.86	2883.45	1248.67	7960	52366.6	1427.75	1494	3178	2369.17	1955.8	3880	32646	13706.2	4961.76	871.89	2986.76	3141.91	6470.31
chaperonin GroES	41.47	92.67	61.18	50.16	101.19	57.33	3314.91	476.08	125.23	448.68	859.76	405.76	417.5	1105.3	4293.81	2076.26	553.62	17218.3	7029.56	2633.78	36051.1	42	3413.38	21.59	9782.82	1194.85	1185.55	8805.65	573.12	232.39	926.2	1852.06	3531.85	1250.67	7959	52366.8	1424.75	1470	3177	2308.17	1950.8	3879	32646.9	13723.9	4979.09	869.67	2983.88	3060.91	6441.64
carbamoyl-phosphate synthase small subunit	46.98	111.91	67.29	52.74	137.01	87.33	3315.91	724.08	125.41	456.21	865.96	513.38	417.5	1103.9	4298.61	2076.46	556.31	17221.1	7030.07	2643.18	36050.3	35	3413.98	18.83	9251.73	1208.05	1185.15	8415.95	632.14	243.28	924.6	1852.24	2954.29	1252.67	7965	52367.2	1429.75	1494	3182	2372.17	1966.69	3881	32651	13719.9	4973.09	875.09	2982.1	3154.91	6472.53
molecular chaperone DnaJ	50.47	108.17	65.35	49.72	125.19	66.33	3314.91	498.08	126.23	488.68	862.65	425.76	422.5	1105.3	4296.81	2077.26	557.51	17218.3	7031.56	2634.78	36051.1	46	3415.38	23.59	9490.1	1199.85	1185.55	8366.04	594.95	283.5	928.2	1852.84	3608.35	1253.67	7964	52366.8	1427.75	1476	3184	2315.17	1958.69	3881	32653.9	13735.9	4985.09	878.67	2986.88	3087.91	6448.53
N6-L-threonylcarbamoyladenine synthase	39.87	94.47	60.85	49.52	102.79	59.33	3313.91	477.08	124.63	483.88	858.85	405.16	415.5	1101.9	4294.61	2072.46	554.31	17218.1	7031.96	2633.18	36049.3	35	3413.98	19.39	10755.6	1195.05	1185.15	7689.84	573.25	274.5	924.6	1851.24	3440.85	1250.67	7961	52366.2	1426.75	1467	3177	2309.17	1948.69	3880	32650.9	13730.9	4975.09	861.67	2980.88	3067.91	6441.53
tRNA pseudouridine38-40 synthase	37.87	92.47	60.85	49.52	98.79	57.33	3313.91	476.08	124.63	446.88	857.85	406.16	415.5	1101.9	4292.61	2071.46	552.31	17218.1	7031.96	2633.18	36049.3	33	3412.98	18.39	11461.6	1194.05	1186.15	7677.84	571.25	230.5	919.6	1850.24	2958.85	1247.67	7959	52366.2	1424.75	1467	3174	2306.17	1944.69	3879	32645.9	13718.9	4966.09	859.67	2980.88	3056.91	6442.53
tyrosyl-tRNA synthetase	44.87	104.47	67.18	50.96	128.79	82.33	3315.91	723.08	124.63	454.88	866.96	510.16	417.5	1103.9	4297.61	2076.46	556.42	17221.1	7029.96	2643.18	36050.3	35	3411.98	18.39	9251.82	1207.05	1185.15	8415.95	615.92	242.39	923.6	1852.46	2954.85	1252.67	7965	52367.2	1430.75	1494	3182	2372.17	1966.8	3881	32650.9	13719.9	4973.09	873.67	2981.88	3154.91	6473.64
threonyl-tRNA synthetase	44.87	104.47	66.85	50.52	128.79	82.33	3315.91	723.08	124.63	454.88	866.85	510.16	417.5	1103.9	4297.61	2076.46	556.31	17221.1	7029.96	2643.18	36050.3	35	3411.98	18.39	9251.6	1207.05	1185.15	8415.84	614.25	241.5	923.6	1852.24	2954.85	1252.67	7965	52367.2	1430.75	1494	3182	2372.17	1966.69	3881	32650.9	13719.9	4973.09	873.67	2981.88	3154.91	6473.53
beta-glucosidase	44.93	77.7	20.58	40.53	110.9	43.67	3314.58	254.08	33.52	445.22	864.63	144.77	420.17	1099.23	4299.28	2069.13	551.2	17211.8	7027.18	2627.18	36054	36	3412.98	19.95	9507.42	1197.05	1184.15	7908.95	536.53	262.83	924.6	1849.02	5787.25	1251	7966	52367.8	1422.08	1445	3177	2257.17	1940.58	3878	32652.4	13730.9	4969.42	858.25	2979	3002.58	6416.75
phosphoribosylaminoimidazole-succinocarboxamide synthase	40.2	125.8	95.18	70.29	101.46	57.66	3318.24	476.08	219.96	477.21	867.63	515.83	416.83	1106.57	4300.94	2073.79	553.42	17222.4	7032.63	2633.18	36053.6	33	3410.98	18.39	9842.15	1194.05	1184.15	8241.62	581.92	234.39	922.6	1850.46	3532.18	1248.34	7957	52366.5	1427.42	1472	3177	2306.17	1944.8	3881	32648.2	13721.6	4967.09	859.67	2981.21	3060.24	6442.64
pyridoxine kinase	31.27	48.44	36.68	37.82	86.22	54.67	3304.91	456.41	23.87	374.42	844.21	201.06	408.34	1096.16	4283.41	2064.66	546.11	17213.9	7023.02	2630.91	36042.8	23.5	3408.91	11.19	8190.44	1194.25	1183.75	5917.97	533.38	165.83	914	1842.31	2548.02	1240	7954	52365.2	1427.41	1465	3179	2319.84	1943.02	3880	32641.2	13700.9	5327.76	831.67	3053.05	3164.41	6614.53
acetyl-CoA carboxylase biotin carboxyl carrier protein	37.88	96.21	62.79	52.54	110.61	78.66	3314.91	703.08	125.81	419.41	860.16	495.78	420.5	1102.5	4294.41	2074.66	556.11	17220.9	7026.47	2641.58	36049.5	31	3411.58	18.63	9708.43	1201.25	1183.75	8370.75	626.77	200.28	917	1850.64	2881.79	1248.67	7958	52366.6	1426.75	1491	3174	2364.17	1953.69	3879	32644	13706.2	4961.76	864.89	2986.1	3128.91	6465.2
integrase/recombinase XerD	43.09	94.35	67.56	50.9	99.73	58.66	3307.91	466.08	129.69	447.04	855.18	317.6	416	1101.9	4292.61	2075.46	553.42	17218.6	7031.18	2632.18	36050.3	42	3412.98	23.77	10770	1194.05	1185.15	8180.17	580.53	241.45	920.6	1851.46	2962.73	1249.67	7958	52366.2	1423.75	1467	3176	2306.17	1946.8	3880	32646.1	13721.2	4973.76	862.11	2986.32	3060.91	6439.31
peptide-methionine (S)-S-oxide reductase	35.04	62.14	40.85	70.19	99.12	57.66	3325.58	487.08	31.3	457.55	863.51	398.99	415.17	1098.23	4297.28	2072.13	556.31	17213.8	7021.29	2634.18	36046	35	3411.98	19.39	9096.07	1193.05	1183.15	8725.67	572.24	278.5	928.6	1851.24	3994.85	1251	7958	52365.8	1428.08	1468	3179	2307.17	1946.69	3878	32650.5	13735.9	4977.43	869.87	2981.88	3070.58	6438.87
acetolactate synthase I/III small subunit	34.87	51.14	36.68	39.02	87.62	54.34	3312.91	468.41	25.47	419.22	848.01	296.16	415.34	1098.56	4287.61	2070.46	550.31	17214.1	7021.62	2632.51	36044.6	34.5	3411.31	16.39	6370.64	1195.05	1183.15	7235.67	540.25	214.83	919.6	1844.91	2435.02	1245	7956	52365.8	1427.41	1470	3184	2321.84	1952.02	3881	32645.2	13718.6	5345.09	850.47	3059.05	3181.41	6608.86
threonine synthase	46.18	106.31	74.62	73.58	129.81	82.33	3322.91	724.08	129.61	458.81	883.67	521.58	427.5	1108.7	4305.01	2079.06	560.82	17221.5	7030.27	2644.38	36053.9	35	3415.78	20.23	7902.35	1209.65	1185.95	9157.96	644.21	252.17	925.8	1853.66	3051.29	1254.67	7968	52368.4	1431.75	1502	3186	2372.17	1971.8	3881	32653	13723.9	4977.09	873.69	2985.1	3159.91	6473.64
peptidyl-prolyl cis-trans isomerase B (cyclophilin B)	40.04	55.14	28.02	43.75	92.12	56	3312.58	475.08	25.3	416.05	848.57	289.49	413.17	1095.23	4287.28	2078.13	552.2	17213.3	7029.29	2633.18	36044	50.5	3412.98	22.89	11344.5	1194.05	1186.15	7767.56	558.58	224.11	916.6	1852.02	3026.52	1251	7959	52365.8	1424.08	1465	3178	2307.17	1945.58	3876	32647.5	13724.2	4978.09	875.67	2985.05	3060.08	6437.42
thiamine-phosphate pyrophosphorylase	35.54	64.14	52.68	91.13	94.62	56	3322.58	476.08	33.8	415.55	866.79	314.49	416.67	1101.23	4296.28	2072.13	554.42	17213.8	7022.29	2633.18	36045	34.5	3412.98	18.39	10214	1193.05	1184.15	8093.28	581.92	239.39	927.6	1850.46	3444.02	1247	7956	52365.8	1428.08	1471	3179	2304.17	1940.8	3877	32646.5	13723.2	4969.09	859.67	2981.05	3062.08	6439.64
alanyl-tRNA synthetase	39.98	93.91	66.79	50.24	99.51	58.33	3313.91	476.08	128.91	450.71	856.96	407.38	416	1101.9	4292.61	2071.46	553.31	17218.6	7032.07	2633.18	36050.3	33	3412.98	20.33	10763.4	1195.05	1185.15	7825.45	576.64	239.78	919.6	1850.24	2957.29	1247.67	7958	52366.2	1424.75	1467	3174	2306.17	1947.69	3880	32646	13718.9	4966.09	860.89	2983.1	3057.91	6441.53
undecaprenyl diphosphate synthase	36.97	91.67	55.35	49.22	96.69	56.33	3314.91	476.08	121.73	445.18	859.65	403.76	416	1102.3	4293.81	2072.26	553.51	17217.8	7032.56	2633.78	36051.1	33	3413.38	17.09	10613.1	1195.85	1185.55	7998.04	568.95	225	920.2	1850.84	2957.85	1248.67	7960	52366.8	1424.75	1467	3174	2306.17	1943.69	3878	32645.9	13718.9	4966.09	858.67	2979.88	3055.91	6441.53
peptide-methionine (R)-S-oxide reductase	33.43	54.7	27.91	48.47	91.4	53	3314.58	476.08	27.02	413.72	855.4	296.27	414.67	1098.23	4288.28	2070.13	552.31	17213.3	7021.18	2633.18	36046	33	3412.98	16.45	9372.44	1192.05	1183.15	8185.06	553.19	225.22	925.6	1850.24	4372.41	1248	7957	52365.8	1425.08	1465	3175	2309.17	1947.69	3876	32648.4	13721.2	4968.09	859.45	2979.66	3056.58	6438.53
preprotein translocase subunit SecA	39.98	100.41	61.79	51.74	106.01	62.66	3313.91	476.08	125.41	448.21	856.96	407.38	415.5	1101.9	4293.61	2071.46	552.31	17218.1	7031.07	2633.18	36049.3	33	3410.98	18.83	10618.4	1195.05	1185.15	7681.45	589.97	232.28	919.6	1850.24	3107.79	1247.67	7958	52366.2	1424.75	1467	3174	2306.17	1944.69	3879	32646	13719.2	4966.76	859.89	2981.1	3056.91	6442.2
ribosomal protein S18]-alanine N-acetyltransferase	34.04	57.14	27.85	46.19	95.12	56	3313.58	476.08	27.3	414.05	853.68	296.49	414.17	1098.23	4289.28	2070.13	550.31	17213.3	7024.29	2633.18	36044	32.5	3410.98	16.89	10145.1	1193.05	1185.15	8204.67	567.75	223	921.6	1850.24	3524.02	1247	7958	52365.8	1424.08	1465	3174	2306.17	1943.69	3876	32645.5	13716.2	4966.09	858.87	2979.05	3054.08	6439.53
5-methyltetrahydrofolate--homocysteine methyltransferase	30.54	57.14	26.35	60.69	71.62	34.67	3313.58	234.08	40.8	372.55	845.01	194.49	418.67	1097.23	4284.28	2064.13	551.31	17210.8	7018.29	2625.18	36045	28.5	3411.98	20.39	10059	1180.05	1182.15	8784.67	569.25	197.5	915.6	1853.24	4384.35	1241	7946	52364.8	1416.08	1442	3164	2240.17	1922.69	3876	32643.5	13710.9	4953.42	855.47	2983.38	2959.08	6409.86
trk system potassium uptake protein	20.27	29.44	20.85	18.38	61.22	44.67	3312.91	458.41	23.87	383.42	841.1	357.06	413.34	1094.16	4277.41	2063.66	545	17213.9	7023.02	2631.91	36042.8	20.5	3411.91	12.19	9037.72	1188.25	1184.75	5405.86	521.21	159.94	907	1842.09	1688.52	1239	7952	52365.2	1424.41	1461	3171	2312.84	1937.91	3879	32636.2	13699.9	5323.76	840.67	3056.05	3148.41	6611.42
S-adenosylmethionine synthetase	37.87	92.47	60.85	49.52	98.79	57.33	3313.91	476.08	124.63	446.88	856.85	404.16	415.5	1101.9	4292.61	2071.46	552.31	17218.1	7030.96	2633.18	36049.3	33	3412.98	18.39	10606.6	1194.05	1185.15	7820.84	571.25	230.5	920.6	1850.24	2953.85	1247.67	7958	52366.2	1424.75	1467	3174	2306.17	1944.69	3879	32645.9	13718.9	4967.09	859.67	2980.88	3056.91	6441.53
undecaprenyl-diphosphatase	45.07	92.87	60.85	49.92	98.59	57.33	3315.91	475.08	125.83	450.48	862.45	407.36	417.5	1102.7	4295.01	2081.06	554.71	17218.5	7031.16	2634.38	36052.9	51	3411.78	24.79	9245.6	1196.65	1184.95	8946.24	571.65	231.5	919.8	1853.44	2962.85	1253.67	7961	52367.4	1424.75	1467	3178	2308.17	1946.69	3879	32647.9	13724.9	4980.09	876.67	2986.88	3063.91	6440.53
trk system potassium uptake protein	54.14	79.84	35.02	18.45	164.02	91.33	3310.58	756.08	23.4	426.35	859.37	424.59	418.67	1101.63	4289.48	2078.93	554.4	17217	7027.89	2643.78	36046.8	46.5	3414.38	19.59	9449.55	1211.85	1187.55	7742.76	603.11	219.61	924.2	1847.62	2678.02	1253	7972	52367.4	1430.08	1497	3190	2382.17	1973.58	3879	32648.5	13716.6	4979.76	883.67	2984.05	3171.08	6483.09
DNA gyrase subunit A	47.47	107.67	64.85	49.72	125.19	66.33	3314.91	497.08	125.23	485.68	862.65	424.76	416.5	1103.3	4296.81	2073.26	556.51	17218.3	7031.56	2634.78	36051.1	37	3414.38	19.59	9390.6	1199.85	1184.55	7922.04	586.45	277.5	927.2	1851.84	3448.85	1251.67	7964	52366.8	1427.75	1471	3181	2314.17	1952.69	3881	32652.9	13730.9	4975.09	868.67	2980.88	3082.91	6448.53
DNA gyrase subunit B	47.47	107.67	64.85	49.72	125.19	66.33	3314.91	497.08	125.23	485.68	862.65	424.76	416.5	1103.3	4296.81	2073.26	556.51	17218.3	7031.56	2634.78	36051.1	37	3412.38	19.59	9390.6	1199.85	1184.55	7922.04	586.45	277.5	927.2	1851.84	3448.85	1251.67	7964	52366.8	1427.75	1471	3181	2314.17	1952.69	3881	32652.9	13730.9	4975.09	868.67	2980.88	3082.91	6447.53
3-hydroxyacyl-acyl-carrier-protein] dehydratase	32.27	87.77	68.85	67.82	101.89	73.33	3318.91	703.08	123.53	415.08	863.55	493.56	415	1103.5	4297.41	2071.66	553.11	17220.9	7026.36	2641.58	36048.5	21.5	3412.58	14.19	9583.4	1200.25	1183.75	7867.14	598.55	196.5	919	1849.64	2877.85	1246.67	7958	52366.6	1428.75	1491	3175	2364.17	1952.69	3879	32644.9	13704.9	4956.09	857.87	2978.38	3126.41	6464.53
small subunit ribosomal protein S4	37.87	92.47	60.85	49.52	97.79	57.33	3313.91	476.08	124.63	446.88	856.85	404.16	415.5	1101.9	4292.61	2071.46	552.31	17218.1	7030.96	2633.18	36049.3	33	3412.98	18.39	10603.6	1194.05	1185.15	7676.84	571.25	230.5	919.6	1850.24	2957.85	1247.67	7958	52366.2	1424.75	1467	3174	2306.17	1944.69	3879	32645.9	13718.9	4966.09	859.67	2980.88	3056.91	6441.53
excinuclease ABC subunit C	37.87	92.47	61.18	49.96	97.79	57.33	3313.91	476.08	124.63	446.88	856.96	404.16	415.5	1101.9	4292.61	2071.46	552.42	17218.1	7030.96	2633.18	36049.3	33	3412.98	18.39	10603.8	1194.05	1185.15	7676.95	572.92	231.39	919.6	1850.46	2953.85	1247.67	7958	52366.2	1424.75	1467	3174	2306.17	1944.8	3879	32645.9	13718.9	4966.09	859.67	2980.88	3056.91	6441.64
leucyl aminopeptidase	42.47	104.67	69.68	77.66	104.69	61.33	3320.91	482.08	133.73	447.68	871.59	419.26	418	1106.3	4299.81	2073.26	558.62	17218.3	7025.56	2635.78	36050.1	32.5	3413.38	20.59	7679.52	1196.85	1183.55	9054.65	617.45	253.39	925.2	1857.06	4114.68	1250.67	7957	52366.8	1426.75	1473	3178	2307.17	1952.8	3881	32652.9	13726.9	4973.09	871.47	2980.71	3070.41	6449.64
cell division protein FtsZ	37.87	92.47	60.85	49.52	99.79	57.33	3313.91	476.08	124.63	446.88	856.85	404.16	415.5	1101.9	4292.61	2071.46	552.31	17218.1	7027.96	2633.18	36049.3	33	3410.98	18.39	9756.6	1193.05	1184.15	7930.84	571.25	229.5	923.6	1850.24	3523.85	1247.67	7957	52366.2	1424.75	1467	3174	2306.17	1944.69	3879	32645.9	13718.9	4967.09	859.67	2980.88	3057.91	6440.53
glucose-6-phosphate isomerase	43.54	61.14	26.85	30.19	100.12	59	3309.58	477.08	31.3	455.55	851.51	294.49	415.17	1098.23	4286.28	2078.13	553.31	17213.8	7024.29	2633.18	36045	53	3413.98	25.39	9403.27	1194.05	1184.15	8398.17	573.58	271.5	923.6	1853.24	3432.85	1254	7960	52365.8	1424.08	1462	3178	2311.17	1951.69	3878	32650.5	13734.2	4988.09	879.67	2986.88	3070.58	6439.53
fimbrial chaperone protein	10.49	9	10.24	14.99	17.5	14.01	3299.24	189.74	19.26	364.26	826.99	62.51	405.51	1090.49	4273.74	2058.99	539	17210.7	7018.24	2621.24	36041.5	19.5	3408.24	9.25	5087.76	1179.25	1181.75	4059.75	442.49	142.99	900	1840.76	2071.75	1236	7942	52364.2	1423.74	1437	3173	2260.51	1924.24	3882	32633.8	13705.3	5696.76	812.25	3128.5	3180.74	6758.75
23S rRNA pseudouridine2605 synthase	41.87	103.47	62.85	58.52	104.79	61.33	3314.91	483.08	131.63	446.88	861.85	410.16	415.5	1101.9	4293.61	2071.46	556.31	17218.1	7027.96	2635.18	36049.3	33	3412.98	20.39	9306.6	1195.05	1184.15	7973.84	606.25	248.5	920.6	1856.24	3452.85	1249.67	7957	52366.2	1425.75	1468	3174	2306.17	1947.69	3881	32650.9	13723.9	4968.09	871.67	2980.88	3067.91	6451.53
methionyl-tRNA formyltransferase	41.47	92.67	67.85	68.72	98.19	57.33	3324.91	487.08	126.23	454.68	864.65	501.76	421.5	1105.3	4297.81	2077.26	555.51	17218.3	7029.56	2634.78	36051.1	42	3414.38	22.59	9277.6	1194.85	1184.55	8300.04	579.45	240.5	920.2	1851.84	2963.85	1250.67	7959	52366.8	1426.75	1473	3179	2309.17	1945.69	3879	32649.9	13724.9	4975.09	877.67	2986.88	3063.91	6441.53
molecular chaperone DnaK	42.07	92.87	60.85	49.92	98.59	57.33	3315.91	476.08	125.83	449.48	862.45	407.36	417.5	1102.7	4295.01	2077.06	554.71	17218.5	7031.16	2634.38	36052.9	42	3413.78	21.79	9222.6	1196.65	1184.95	8585.24	571.65	230.5	919.8	1852.44	2958.85	1251.67	7961	52367.4	1424.75	1467	3176	2307.17	1945.69	3879	32646.9	13721.9	4973.09	868.67	2983.88	3059.91	6441.53
1-deoxy-D-xylulose-5-phosphate synthase	39.14	58.34	54.35	104.89	94.02	56.67	3326.58	476.08	31.4	418.35	865.48	309.09	415.67	1098.63	4301.48	2077.93	556.51	17214	7026.89	2633.78	36046.8	41.5	3411.38	21.59	9583.97	1195.85	1184.55	8362.87	571.12	242.5	920.2	1851.84	2974.02	1250	7959	52366.4	1429.08	1474	3185	2307.17	1945.69	3877	32652.5	13726.9	4975.42	868.47	2983.05	3064.08	6433.86
methylated-DNA-protein]-cysteine S-methyltransferase	43.14	55.34	21.68	21.83	114.52	61	3303.58	480.08	25.9	417.35	847.09	210.09	421.17	1100.63	4286.48	2077.93	553.62	17214	7024.89	2631.78	36046.8	51	3412.38	23.59	9129.99	1196.85	1184.55	8731.48	558.62	220.39	917.2	1850.06	3284.02	1252	7962	52366.4	1423.08	1467	3180	2315.17	1948.8	3876	32644.5	13716.2	4979.09	864.67	2989.55	3061.58	6436.64
ribulose-phosphate 3-epimerase	37.87	92.47	61.18	49.96	99.79	57.33	3313.91	476.08	124.63	446.88	857.96	406.16	415.5	1101.9	4292.61	2071.46	552.42	17218.1	7028.96	2633.18	36049.3	33	3410.98	18.39	10078.8	1193.05	1185.15	7727.95	572.92	230.39	919.6	1850.46	2950.85	1247.67	7958	52366.2	1424.75	1467	3174	2306.17	1944.8	3879	32645.9	13718.9	4967.09	859.67	2980.88	3056.91	6441.64
large subunit ribosomal protein L28	43.47	96.67	65.35	49.72	98.19	58.33	3314.91	476.08	125.23	448.68	860.65	409.76	416.5	1102.3	4293.81	2076.26	553.51	17218.3	7029.56	2633.78	36051.1	43	3413.38	21.59	9226.1	1194.85	1184.55	8268.54	573.95	230.5	921.2	1851.84	3114.35	1250.67	7959	52366.8	1424.75	1467	3176	2307.17	1945.69	3879	32646.9	13721.9	4973.09	868.67	2983.88	3061.91	6441.53
large subunit ribosomal protein L32	43.47	96.67	65.35	49.72	98.19	58.33	3314.91	476.08	125.23	448.68	860.65	409.76	416.5	1102.3	4293.81	2076.26	553.51	17218.3	7029.56	2633.78	36051.1	43	3411.38	21.59	9226.1	1194.85	1184.55	8268.54	573.95	230.5	921.2	1851.84	3114.35	1250.67	7959	52366.8	1424.75	1467	3176	2307.17	1945.69	3879	32646.9	13721.9	4973.09	868.67	2983.88	3061.91	6440.53
peroxiredoxin Q/BCP	47.37	102.47	67.35	51.02	122.29	64.33	3313.91	495.08	128.13	487.38	857.85	418.66	417	1103.9	4295.61	2076.46	555.31	17218.6	7027.96	2634.18	36050.3	45	3413.98	23.89	8614.3	1197.05	1184.15	8021.34	585.75	282	922.6	1852.24	3541.85	1252.67	7960	52366.2	1426.75	1472	3183	2312.17	1955.69	3882	32650.9	13736.9	4984.09	876.47	2984.88	3083.91	6444.53
phospho-N-acetylmuramoyl-pentapeptide-transferase	41.47	92.67	61.35	49.72	98.19	57.33	3314.91	476.08	125.23	448.68	859.65	405.76	416.5	1102.3	4293.81	2076.26	553.51	17218.3	7029.56	2633.78	36051.1	42	3413.38	21.59	9227.1	1194.85	1184.55	8275.04	571.95	230.5	919.2	1851.84	3104.35	1250.67	7959	52366.8	1424.75	1467	3176	2307.17	1945.69	3879	32646.9	13721.9	4973.09	868.67	2983.88	3059.91	6441.53
small subunit ribosomal protein S18	41.47	92.67	61.35	49.72	98.19	57.33	3314.91	476.08	125.23	448.68	859.65	405.76	416.5	1102.3	4293.81	2076.26	553.51	17218.3	7029.56	2633.78	36051.1	42	3411.38	21.59	9224.1	1194.85	1184.55	8268.54	571.95	230.5	919.2	1851.84	3104.35	1250.67	7959	52366.8	1424.75	1467	3176	2307.17	1945.69	3879	32646.9	13721.9	4973.09	868.67	2983.88	3059.91	6440.53
UDP-N-acetylmuramoyl-L-alanyl-D-glutamate--2,6-diaminopimelate ligase	37.87	92.47	60.85	49.52	98.79	57	3313.91	477.08	124.63	446.88	857.85	405.16	415.5	1101.9	4292.61	2071.46	550.31	17218.1	7028.96	2633.18	36049.3	33	3412.98	18.39	10074.4	1193.05	1185.15	7581.84	569.92	229.5	919.6	1850.24	2949.85	1247.67	7958	52366.2	1425.75	1467	3174	2306.17	1944.69	3879	32645.9	13718.6	4965.42	860.87	2980.88	3056.91	6442.86
16S rRNA (cytidine1402-2'-O)-methyltransferase	35.54	60.14	34.35	51.69	95.62	57	3313.58	477.08	32.8	418.55	854.01	299.99	420.67	1099.23	4289.28	2070.13	555.31	17213.8	7023.29	2633.18	36046	33.5	3411.98	19.39	9771.77	1193.05	1184.15	8142.17	580.58	235.5	918.6	1850.24	2960.35	1247	7957	52365.8	1424.08	1468	3174	2306.17	1945.69	3877	32645.5	13720.2	4966.09	860.67	2984.38	3057.08	6438.53
transcription-repair coupling factor (superfamily II helicase)	37.87	93.47	68.68	69.96	98.79	57.33	3318.91	476.08	124.63	446.88	861.96	409.16	415.5	1101.9	4297.61	2072.46	553.42	17218.1	7027.96	2633.18	36049.3	33	3410.98	18.39	9436.32	1193.05	1184.15	7870.45	573.42	234.39	920.6	1850.46	3189.35	1247.67	7957	52366.2	1426.75	1470	3177	2306.17	1944.8	3879	32647.9	13720.9	4968.09	859.67	2980.88	3059.91	6440.64
translation initiation factor IF-1	41.47	92.67	60.85	49.72	98.19	57.33	3314.91	477.08	126.23	450.68	859.98	407.76	421.5	1103.3	4293.81	2076.26	556.51	17218.3	7029.56	2633.78	36051.1	42	3414.38	22.59	9217.6	1194.85	1184.55	8268.04	580.78	235.5	919.2	1851.84	2960.18	1250.67	7959	52366.8	1424.75	1470	3176	2307.17	1945.69	3879	32646.9	13721.9	4973.09	868.67	2987.21	3060.91	6441.53
formamidopyrimidine-DNA glycosylase	55.47	116.17	65.35	47.22	146.69	72.33	3314.91	516.08	124.73	487.68	861.15	437.76	418	1106.3	4297.81	2077.26	557.51	17218.3	7029.56	2635.78	36050.1	46.5	3414.38	22.59	7650.1	1202.85	1185.55	8300.54	598.45	280.5	928.2	1852.84	3744.35	1253.67	7965	52366.8	1427.75	1479	3189	2320.17	1967.69	3882	32655.9	13736.9	4988.09	884.67	2983.38	3100.41	6450.53
glycerol-3-phosphate dehydrogenase (NAD(P)+)	41.47	92.67	60.85	49.72	98.19	57.33	3314.91	476.08	125.23	448.68	859.65	405.76	416.5	1102.3	4293.81	2076.26	553.51	17218.3	7029.56	2633.78	36051.1	42	3413.38	21.59	9212.6	1194.85	1184.55	8264.04	571.45	230.5	919.2	1851.84	2953.85	1250.67	7959	52366.8	1424.75	1467	3176	2307.17	1945.69	3879	32646.9	13721.9	4973.09	868.67	2983.88	3059.91	6441.53
arginyl-tRNA synthetase	41.47	92.67	60.85	49.72	98.19	57.33	3314.91	476.08	125.23	448.68	859.65	405.76	416.5	1102.3	4293.81	2076.26	553.51	17218.3	7029.56	2633.78	36051.1	42	3413.38	21.59	9212.6	1194.85	1184.55	8264.04	571.45	230.5	919.2	1851.84	2953.85	1250.67	7959	52366.8	1424.75	1467	3176	2307.17	1945.69	3879	32646.9	13721.9	4973.09	868.67	2983.88	3059.91	6441.53
molecular chaperone GrpE	41.47	92.67	60.85	49.72	98.19	57.33	3314.91	476.08	125.23	448.68	859.65	405.76	416.5	1102.3	4293.81	2076.26	553.51	17218.3	7029.56	2633.78	36051.1	42	3411.38	21.59	9212.6	1194.85	1184.55	8264.04	571.45	230.5	919.2	1851.84	2953.85	1250.67	7959	52366.8	1424.75	1467	3176	2307.17	1945.69	3879	32646.9	13721.9	4973.09	868.67	2983.88	3059.91	6440.53
F-type H+-transporting ATPase subunit c	39.37	91.47	55.68	49.46	96.29	56.33	3313.91	476.08	121.13	445.38	855.96	402.16	415	1101.9	4293.61	2075.46	552.42	17217.6	7027.96	2633.18	36049.3	42	3410.98	19.89	9190.32	1193.05	1184.15	8367.95	570.42	225.89	918.6	1851.46	2947.85	1249.67	7957	52366.2	1423.75	1467	3176	2307.17	1944.8	3878	32646.9	13721.9	4973.09	867.67	2982.88	3058.91	6437.64
methylenetetrahydrofolate dehydrogenase (NADP+) / methenyltetrahydrofolate cyclohydrolase	43.47	101.67	53.85	30.72	121.19	63.33	3316.91	505.08	125.23	451.68	856.65	504.76	416.5	1103.3	4290.81	2071.26	553.51	17218.3	7029.56	2635.78	36051.1	34	3413.38	18.59	9176.6	1197.85	1184.55	8050.04	582.45	227.5	920.2	1850.84	2943.85	1248.67	7961	52366.8	1423.75	1467	3175	2312.17	1946.69	3880	32646.9	13717.9	4966.09	874.67	2980.88	3068.91	6446.53
DNA processing protein	40.8	126	87.85	50.05	100.86	57.66	3315.24	476.08	218.56	478.01	863.32	512.43	416.83	1105.97	4298.14	2073.59	553.51	17222.6	7034.23	2633.78	36055.4	33	3411.38	18.59	9259.93	1194.85	1184.55	7906.71	571.45	229.5	919.2	1850.84	2951.18	1249.34	7959	52367.1	1425.42	1469	3174	2306.17	1944.69	3881	32646.2	13719.6	4966.09	859.67	2981.21	3058.24	6442.53
glycerate 2-kinase	41.37	62.14	20.35	17.08	129.12	65	3301.91	495.41	18.97	410.72	838.57	216.66	408.84	1096.56	4284.61	2069.46	548.2	17213.6	7022.62	2633.51	36044.6	35.5	3410.31	13.89	6301.42	1201.05	1184.15	5790.56	538.91	201.44	911.6	1844.69	2401.19	1245	7961	52365.8	1428.41	1471	3189	2329.84	1953.91	3882	32646.2	13716.2	5343.43	855.47	3054.72	3199.41	6621.09
uroporphyrinogen-III synthase	53.98	122.41	68.62	54.68	161.51	95.33	3314.91	740.08	124.91	455.21	864.57	522.38	413	1103.9	4298.61	2076.46	556.42	17221.1	7027.07	2644.18	36051.3	36.5	3412.98	17.83	7297.35	1211.05	1183.15	8208.56	639.31	243.17	919.6	1852.46	3202.29	1252.67	7966	52367.2	1430.75	1493	3187	2380.17	1972.8	3882	32656	13720.9	4974.09	880.69	2979.6	3166.41	6476.64
uncharacterized protein	16.09	18.2	10.24	15.19	39.9	20.01	3300.24	208.74	19.86	365.06	826.12	75.61	406.51	1091.89	4273.94	2059.79	541.2	17210.9	7019.84	2622.84	36043.3	20.5	3408.64	9.45	4958.76	1182.05	1182.15	4392.45	452.02	142.99	898.6	1841.36	1076.08	1235	7946	52364.8	1422.74	1440	3177	2265.51	1926.24	3883	32635.8	13703.3	5696.76	819.25	3128.83	3193.74	6757.75
dihydropteroate synthase	39.74	60.04	34.35	49.59	96.92	57	3315.58	477.08	32.5	457.15	858.78	299.69	418.17	1100.03	4292.68	2076.73	556.71	17214.2	7027.49	2634.38	36048.6	44	3412.78	22.79	8430.77	1198.65	1184.95	8641.57	572.15	276.5	925.8	1853.44	3397.02	1254	7962	52367.1	1425.08	1468	3179	2307.17	1954.69	3878	32648.5	13735.2	4984.09	869.67	2983.55	3069.58	6434.53
argininosuccinate synthase	37.87	92.47	61.35	49.52	99.79	57.33	3313.91	477.08	124.63	483.88	857.85	405.16	415.5	1101.9	4294.61	2072.46	554.31	17218.1	7028.96	2633.18	36049.3	35	3411.98	19.39	9255.3	1194.05	1184.15	7592.34	571.75	273.5	923.6	1851.24	3388.35	1250.67	7959	52366.2	1426.75	1467	3176	2306.17	1946.69	3880	32647.9	13730.9	4974.09	860.47	2980.88	3066.91	6438.53
small conductance mechanosensitive channel	31.54	47.14	25.35	19.19	89.12	54	3313.58	479.08	22.3	418.55	840.85	371.99	409.17	1094.23	4281.28	2069.13	547.31	17213.8	7029.29	2632.18	36045	33	3409.98	15.39	11485	1193.05	1186.15	7060.17	518.42	205.5	916.6	1847.24	2501.69	1246	7959	52365.8	1421.08	1458	3171	2306.17	1940.69	3875	32639.5	13713.2	4963.09	853.47	2977.22	3041.58	6426.53
Cd2+/Zn2+-exporting ATPase	28.27	50.76	35.17	43.65	104.38	73.67	3306.58	686.08	27.04	382.74	855.71	296.05	416.17	1096.83	4288.08	2069.33	555.11	17216.6	7024.02	2638.58	36045.2	22	3410.58	13.51	10747.3	1199.25	1185.75	7533.3	597.39	176.84	913	1843.64	1862.84	1244	7960	52366.2	1426.08	1485	3172	2361.17	1949.69	3875	32636.9	13695.9	4952.42	834.33	2980.21	3110.58	6458.86
adenylate kinase	43.47	101.67	60.85	49.72	120.19	63.33	3314.91	495.08	125.23	447.68	859.65	418.76	417.5	1104.3	4294.81	2072.26	554.51	17218.3	7029.56	2634.78	36051.1	34	3411.38	18.59	9219.6	1197.85	1185.55	7952.04	582.45	231.5	919.2	1850.84	2951.85	1248.67	7961	52366.8	1425.75	1472	3179	2311.17	1951.69	3880	32647.9	13720.9	4969.09	866.67	2980.88	3069.91	6445.53
putative peptidoglycan lipid II flippase	31.19	105.56	81.24	44.77	58.14	27.33	3313.24	227.08	217.28	431.68	850.82	399.21	414.33	1103.97	4290.14	2067.59	546.62	17219.6	7039.12	2623.78	36052.4	28.5	3411.38	17.15	11895.5	1181.85	1185.55	7204.21	510.9	174.61	910.2	1848.06	2661.24	1241.34	7951	52366.1	1418.42	1442	3164	2240.17	1920.8	3878	32639.1	13704.3	4950.42	843.25	2978.49	2948.74	6410.97
histidine triad (HIT) family protein	37.87	91.97	64.02	39.08	122.79	79.33	3313.91	719.08	116.63	455.88	858.07	504.16	421.5	1103.9	4296.61	2072.46	556.2	17221.1	7029.96	2641.18	36050.3	26	3414.98	14.39	8998.88	1205.05	1185.15	7462.23	576.41	228.61	921.6	1848.02	2715.68	1249.67	7965	52367.2	1429.75	1497	3180	2371.17	1962.58	3879	32644.9	13711.9	4965.09	852.67	2982.21	3140.91	6465.42
uncharacterized protein	16.09	18.2	10.24	15.19	39.9	20.01	3300.24	208.74	19.86	365.06	826.12	75.61	406.51	1091.89	4273.94	2059.79	541.2	17210.9	7019.84	2622.84	36043.3	20.5	3408.64	9.45	4900.76	1182.05	1182.15	4365.45	452.02	142.99	898.6	1841.36	1074.08	1235	7946	52364.8	1422.74	1440	3177	2265.51	1926.24	3883	32635.8	13703.3	5696.76	818.25	3128.83	3193.74	6757.75
DNA polymerase III subunit alpha	37.87	92.47	60.85	49.52	98.79	57.33	3313.91	476.08	124.63	446.88	856.85	404.16	415.5	1101.9	4292.61	2071.46	552.31	17218.1	7027.96	2633.18	36049.3	33	3412.98	18.39	9648.6	1193.05	1184.15	7726.84	571.25	229.5	919.6	1850.24	2947.85	1247.67	7957	52366.2	1424.75	1467	3174	2306.17	1944.69	3879	32645.9	13719.9	4967.09	859.67	2980.88	3056.91	6441.53
biotin synthase	34.37	88.47	55.02	47.58	90.29	54.33	3313.91	474.08	119.13	406.38	850.74	395.16	414	1098.9	4290.61	2070.46	550.2	17217.6	7030.96	2633.18	36049.3	31	3409.98	15.89	10863.1	1192.05	1185.15	7300.23	556.08	177.11	912.6	1849.02	2465.85	1244.67	7955	52366.2	1422.75	1466	3171	2302.17	1937.58	3877	32640.9	13705.9	4956.09	854.47	2979.88	3044.91	6439.42
methionyl-tRNA synthetase	38.47	92.67	60.85	49.72	99.19	57.33	3314.91	476.08	125.23	447.68	859.65	405.76	416.5	1102.3	4293.81	2072.26	553.51	17218.3	7029.56	2633.78	36051.1	33	3413.38	18.59	9211.6	1194.85	1184.55	8048.04	571.45	229.5	920.2	1850.84	2950.85	1248.67	7959	52366.8	1424.75	1467	3174	2306.17	1944.69	3879	32645.9	13718.9	4967.09	859.67	2980.88	3056.91	6441.53
malate synthase	32.87	52.14	25.51	48.96	83.12	37.34	3311.91	246.41	32.97	374.22	839.62	200.16	413.84	1097.56	4282.61	2064.46	549.42	17211.1	7018.62	2625.51	36043.6	30	3409.31	17.39	6325.36	1185.05	1182.15	6655.78	540.92	181.72	905.6	1848.13	2619.52	1239	7948	52364.8	1421.41	1447	3178	2260.84	1933.13	3881	32645.2	13709.6	5331.09	854.47	3058.55	3092.91	6590.97
cysteinyl-tRNA synthetase	38.47	92.67	60.85	50.72	98.19	57.33	3314.91	476.08	126.23	447.68	862.65	406.76	418.5	1104.3	4293.81	2072.26	553.51	17218.3	7029.56	2633.78	36051.1	33	3413.38	18.59	9229.6	1194.85	1185.55	7948.04	580.45	229.5	919.2	1850.84	2950.85	1248.67	7959	52366.8	1424.75	1469	3175	2306.17	1949.69	3879	32645.9	13720.9	4969.09	859.67	2980.88	3056.91	6441.53
UDP-N-acetylmuramate--alanine ligase	37.87	94.47	60.85	50.52	97.79	57.33	3314.91	476.08	124.63	446.88	857.85	408.16	415.5	1101.9	4293.61	2071.46	552.31	17218.1	7027.96	2633.18	36049.3	33	3412.98	18.39	9422.6	1193.05	1184.15	7718.84	571.25	230.5	919.6	1850.24	3032.85	1247.67	7957	52366.2	1424.75	1467	3174	2306.17	1944.69	3879	32645.9	13718.9	4966.09	859.67	2980.88	3057.91	6441.53
aspartate-semialdehyde dehydrogenase	38.47	93.67	61.18	51.16	98.19	57.33	3314.91	476.08	126.23	447.68	862.76	409.76	417.5	1103.3	4293.81	2072.26	553.62	17218.3	7029.56	2633.78	36051.1	33	3413.38	18.59	9291.82	1194.85	1184.55	7905.15	582.12	231.39	919.2	1851.06	2951.85	1248.67	7959	52366.8	1423.75	1467	3174	2306.17	1944.8	3879	32645.9	13718.9	4966.09	859.67	2980.88	3056.91	6440.64
argininosuccinate lyase	39.37	93.47	73.35	69.02	99.29	58.33	3317.91	478.08	130.13	453.38	859.85	412.16	426	1103.9	4296.61	2072.46	555.31	17218.6	7027.96	2633.18	36049.3	33	3414.98	21.89	9349.3	1193.05	1184.15	7677.84	589.75	249	918.6	1850.24	2960.85	1247.67	7957	52366.2	1426.75	1476	3177	2306.17	1946.69	3880	32647.9	13720.9	4967.09	860.47	2987.88	3061.91	6439.53
guanylate kinase	40.2	125.8	87.85	49.85	100.46	57.66	3314.24	477.08	217.96	477.21	861.52	510.83	415.83	1105.57	4296.94	2072.79	552.31	17222.4	7032.63	2633.18	36053.6	33	3412.98	18.39	9269.73	1193.05	1184.15	7585.51	571.25	229.5	919.6	1850.24	2946.18	1248.34	7957	52366.5	1425.42	1469	3174	2306.17	1944.69	3881	32646.2	13719.6	4966.09	860.87	2981.21	3058.24	6445.53
DNA-directed RNA polymerase subunit beta	40.87	92.47	60.85	49.52	97.79	57.33	3313.91	476.08	124.63	447.88	856.85	404.16	415.5	1101.9	4292.61	2075.46	552.31	17218.1	7027.96	2633.18	36049.3	42	3410.98	21.39	9202.6	1193.05	1184.15	7942.84	571.25	230.5	918.6	1851.24	2948.85	1249.67	7957	52366.2	1424.75	1467	3176	2307.17	1945.69	3879	32646.9	13721.9	4973.09	868.67	2983.88	3059.91	6440.53
phosphoribosylglycinamide formyltransferase 1	40.87	92.47	60.85	49.52	97.79	57.33	3313.91	476.08	124.63	447.88	856.85	404.16	415.5	1101.9	4292.61	2075.46	552.31	17218.1	7027.96	2633.18	36049.3	42	3410.98	21.39	9202.6	1193.05	1184.15	7942.84	571.25	230.5	918.6	1851.24	2948.85	1249.67	7957	52366.2	1424.75	1467	3176	2307.17	1945.69	3879	32646.9	13721.9	4973.09	868.67	2983.88	3059.91	6440.53
tryptophanyl-tRNA synthetase	38.47	92.67	60.85	49.72	98.19	57.33	3314.91	477.08	126.23	449.68	859.65	406.76	421.5	1103.3	4293.81	2072.26	554.51	17218.3	7029.56	2633.78	36051.1	33	3414.38	19.59	9213.6	1194.85	1184.55	7912.54	579.45	234.5	919.2	1850.84	2952.85	1248.67	7959	52366.8	1424.75	1470	3174	2306.17	1944.69	3879	32645.9	13718.9	4966.09	859.67	2983.88	3057.91	6441.53
prolyl-tRNA synthetase	38.47	92.67	60.85	49.72	98.19	57.33	3314.91	476.08	125.23	447.68	859.65	405.76	416.5	1102.3	4293.81	2072.26	553.51	17218.3	7029.56	2633.78	36051.1	33	3411.38	18.59	9208.6	1194.85	1184.55	7904.04	571.45	229.5	919.2	1850.84	2950.85	1248.67	7959	52366.8	1424.75	1467	3174	2306.17	1944.69	3879	32645.9	13718.9	4966.09	859.67	2980.88	3056.91	6440.53
F-type H+-transporting ATPase subunit a	39.37	91.47	55.68	49.46	96.29	56.33	3313.91	476.08	121.13	445.38	855.96	402.16	415	1101.9	4292.61	2075.46	552.42	17217.6	7027.96	2633.18	36049.3	42	3410.98	19.89	9187.32	1193.05	1184.15	7942.95	570.42	225.89	918.6	1851.46	2946.85	1249.67	7957	52366.2	1423.75	1467	3176	2307.17	1944.8	3878	32646.9	13721.9	4973.09	867.67	2982.88	3058.91	6437.64
dTMP kinase	41.47	91.67	60.35	47.22	97.69	57.33	3314.91	476.08	124.73	448.68	859.15	404.76	416	1102.3	4293.81	2076.26	551.51	17218.3	7029.56	2633.78	36050.1	41.5	3411.38	21.59	8794.1	1194.85	1184.55	8266.04	570.45	229.5	919.2	1851.84	2950.35	1250.67	7959	52366.8	1424.75	1467	3176	2307.17	1945.69	3879	32646.9	13719.9	4973.09	868.67	2983.38	3059.41	6440.53
signal peptidase II	37.87	92.47	61.85	49.52	97.79	57.33	3313.91	477.08	124.63	446.88	856.85	405.16	415.5	1101.9	4292.61	2071.46	552.31	17218.1	7027.96	2633.18	36049.3	33	3412.98	18.39	9221.8	1193.05	1184.15	7591.84	572.25	229.5	919.6	1850.24	3246.85	1247.67	7957	52366.2	1424.75	1467	3174	2306.17	1944.69	3879	32645.9	13719.9	4966.09	859.47	2980.88	3056.91	6443.53
transcription termination factor Rho	38.47	92.67	60.85	49.72	98.19	57.33	3314.91	475.08	125.23	447.68	859.65	405.76	416.5	1102.3	4293.81	2072.26	553.51	17218.3	7029.56	2633.78	36051.1	33	3411.38	18.59	9194.8	1194.85	1184.55	7904.04	571.45	229.5	918.2	1850.84	2950.85	1248.67	7959	52366.8	1424.75	1467	3174	2306.17	1944.69	3879	32645.9	13718.9	4966.09	858.47	2980.88	3056.91	6440.53
flagellar basal-body rod protein FlgG	33.38	94.21	57.12	49.98	105.61	76	3314.91	699.08	120.81	413.91	858.77	489.78	414.5	1101.5	4294.41	2070.66	550.22	17220.4	7028.47	2641.58	36048.5	21.5	3410.58	13.13	9362.85	1202.25	1183.75	7545.36	616.28	186.67	915	1846.86	2297.29	1245.67	7958	52366.6	1426.75	1488	3172	2363.17	1951.8	3878	32643	13700.6	4952.42	854.69	2978.6	3125.41	6462.97
small subunit ribosomal protein S1	38.47	92.67	60.85	49.72	98.19	57.33	3314.91	476.08	125.23	447.68	858.65	405.76	416.5	1102.3	4293.81	2072.26	553.51	17218.3	7029.56	2633.78	36051.1	33	3411.38	18.59	9193.6	1194.85	1184.55	7904.04	571.45	229.5	919.2	1850.84	2949.85	1248.67	7959	52366.8	1423.75	1467	3174	2306.17	1944.69	3879	32645.9	13718.9	4966.09	859.67	2980.88	3056.91	6437.53
UPF0755 protein	38.47	92.67	60.85	49.72	98.19	57	3314.91	475.08	125.23	447.68	858.65	405.76	416.5	1102.3	4293.81	2072.26	553.51	17218.3	7029.56	2633.78	36051.1	33	3411.38	18.59	9172.6	1194.85	1184.55	7903.04	571.12	229.5	917.2	1850.84	2946.85	1248.67	7959	52366.8	1423.75	1467	3174	2306.17	1944.69	3879	32645.9	13718.6	4965.42	858.67	2980.88	3055.91	6436.86
2-dehydro-3-deoxyphosphogluconate aldolase / (4S)-4-hydroxy-2-oxoglutarate aldolase	43.13	72.6	37.41	45.87	130.2	63.67	3315.58	509.08	31.22	378.82	859.17	324.97	415.67	1100.03	4289.68	2066.73	548.71	17214.2	7026.38	2636.38	36047.6	24.5	3410.78	14.35	9844.94	1200.65	1184.95	7445.46	576.93	183.72	914.8	1846.44	2815.08	1244	7964	52367.1	1425.08	1469	3177	2315.17	1940.69	3878	32646.4	13702.9	4947.42	862.45	2975.83	3070.08	6445.86
ATP-dependent Clp protease ATP-binding subunit ClpB	39.47	89.67	55.18	49.16	89.19	38.33	3312.91	247.08	125.23	440.68	849.76	312.76	414.5	1101.3	4289.81	2071.26	550.62	17215.3	7030.56	2624.78	36050.1	41	3412.38	21.59	10560	1184.85	1184.55	7530.15	541.12	222.39	914.2	1850.06	2953.85	1245.67	7954	52365.8	1419.75	1443	3172	2246.17	1925.8	3878	32643.9	13720.9	4966.09	860.47	2982.88	2974.91	6413.64
Cu+-exporting ATPase	35.54	58.14	36.18	43.63	97.12	60	3311.58	471.08	26.3	417.55	851.29	302.49	416.17	1101.23	4289.28	2070.13	557.42	17213.8	7023.29	2631.18	36046	34	3410.98	16.39	9139.69	1194.05	1184.15	8322.28	567.92	215.39	921.6	1847.46	2871.52	1246	7957	52365.8	1423.08	1466	3174	2307.17	1941.8	3875	32640.5	13714.2	4966.09	848.47	2980.55	3045.58	6430.64
mannose-6-phosphate isomerase	47.04	71.14	40.52	20.75	145.12	101.33	3312.58	962.08	23.3	432.55	863.74	497.99	419.17	1100.23	4291.28	2079.13	552.2	17219.8	7025.29	2651.18	36046	38	3412.98	16.39	7395.05	1217.05	1185.15	7623.06	606.58	229.61	923.6	1848.02	2634.19	1255	7973	52367.8	1433.08	1515	3188	2440.17	1988.58	3879	32651.5	13712.6	4977.76	873.67	2981.22	3240.58	6492.09
[truncated: 5,244 more rows]
[truncated: 12 more columns]

## Sheet: Table S7
	Supplementary Table 7. Prediction result of enzymes in shared taxa
[truncated: 1,834 more rows]
[truncated: 14 more columns]

## Sheet: Table S8
Supplementary Table 8. Results of random forest importance ranking with metabolic pathways
[truncated: 301 more rows]

[truncated: 9 more sheets: Table S9, Table S10, Table S11, Table S12, Table S13, Table S14, Table S15, Table S16, Table6]
